# Supplementary material for: AQPX-cluster aquaporins and aquaglyceroporins are asymmetrically distributed in trypanosomes
Source: Commun Biol. 2021 Aug 10;4:953. doi: 10.1038/s42003-021-02472-9 (PMC8355241; doi:10.1038/s42003-021-02472-9)
Supplement: Supplementary file 4 — Supplementary Data 1 [file 42003_2021_2472_MOESM4_ESM.xlsx]

## Sheet: Supplementary_Data 1
Tittle: AQPX-cluster aquaporins and aquaglyceroporins are asymmetrically distributed in trypanosomes
Authors: Fiorella Carla Tesan, Juan Ramiro Lorenzo Lopez, Karina Alleva and Ana Romina Fox
Supplementary Data 1. Prokaryotic sequences
						ar/R selectivity filter
Name in Tree (Figure S1)	Database Identifier	Sequence Source	Original Source	MIP grade	Domain of life	TM2	TM5	LE1	LE2
Mycolicibacterium smegmatis	EBMYCP00000043363	Pommerrenig et al., 2020	NCBI	AqpM	Bacteria	F	I	A	R
Methanoplanus limicola	EHQ34940	Pommerrenig et al., 2020	NCBI	AqpM	Archaea	F	I	A	R
Intrasporangium calvum	ica:Intca_2848	Pommerrenig et al., 2020	KEGG	AqpM	Bacteria	F	I	G	R
Methanobacterium congolense	mcub:MCBB_0909	Pommerrenig et al., 2020	KEGG	AqpM	Bacteria	F	I	S	R
Methanocorpusculum labreanum	mla:Mlab_1284	Pommerrenig et al., 2020	KEGG	AqpM	Archaea	F	I	G	R
Methanobrevibacter millerae	mmil:sm9_1031	Pommerrenig et al., 2020	KEGG	AqpM	Archaea	F	I	A	R
Methanocella arvoryzae	rci:RRC514	Pommerrenig et al., 2020	KEGG	AqpM	Archaea	F	I	S	R
Bacillus timonensis	WP_010280944	Pommerrenig et al., 2020	NCBI	AqpM	Bacteria	F	I	A	R
Catenulispora acidiphila	YP_003111867	Pommerrenig et al., 2020	NCBI	AqpM	Bacteria	F	I	A	R
Uncultured gamma proteobacterium	ADI23412	Pommerrenig et al., 2020	NCBI	AqpN	Bacteria	H	V	A	R
Acidihalobacter prosperus	aprs:BI364_16865	Pommerrenig et al., 2020	KEGG	AqpN	Bacteria	N	V	A	R
Aequorivita sublithincola	asl:Aeqsu_2734	Pommerrenig et al., 2020	KEGG	AqpN	Bacteria	F	I	G	R
Bacillus thuringiensis	btb:BMB171_P0207	Pommerrenig et al., 2020	KEGG	AqpN	Bacteria	F	A	A	R
Chlorobaculum parvum	cpc:Cpar_0442	Pommerrenig et al., 2020	KEGG	AqpN	Bacteria	F	A	A	R
Chlorobium tepidum	cte:CT1472	Pommerrenig et al., 2020	KEGG	AqpN	Bacteria	P	G	A	R
Pedobacter sp.	ETZ22260	Pommerrenig et al., 2020	KEGG	AqpN	Bacteria	F	A	A	R
Fimbriimonas ginsengisoli	fgi:OP10G_2919	Pommerrenig et al., 2020	KEGG	AqpN	Bacteria	F	G	C	R
Gemmata sp.	ges:VT84_07925	Pommerrenig et al., 2020	KEGG	AqpN	Bacteria	F	A	A	R
Hymenobacter sp.	hyp:A0257_12125	Pommerrenig et al., 2020	KEGG	AqpN	Bacteria	F	A	A	R
Leptolyngbya sp.	len:LEP3755_53450	Pommerrenig et al., 2020	KEGG	AqpN	Bacteria	F	A	A	R
Labilithrix luteola	llu:AKJ09_04724	Pommerrenig et al., 2020	KEGG	AqpN	Bacteria	T	S	A	R
Lutibacter sp.	lul:LPB138_02605	Pommerrenig et al., 2020	KEGG	AqpN	Bacteria	W	A	A	R
Modestobacter marinus	mmar:MODMU_3654	Pommerrenig et al., 2020	KEGG	AqpN	Bacteria	F	V	G	R
Pirellula sp.	pir:VN12_16290	Pommerrenig et al., 2020	KEGG	AqpN	Bacteria	F	A	A	R
Planctomyces sp.	pls:VT03_31610	Pommerrenig et al., 2020	KEGG	AqpN	Bacteria	F	A	A	R
Pirellula staleyi	psl:Psta_4633	Pommerrenig et al., 2020	KEGG	AqpN	Bacteria	F	A	A	R
Rubrobacter radiotolerans	rrd:RradSPS_2135	Pommerrenig et al., 2020	KEGG	AqpN	Bacteria	F	V	G	R
Candidatus Nitrosocosmicus oleophilus	taa:NMY3_01171	Pommerrenig et al., 2020	KEGG	AqpN	Archaea	H	V	G	R
Candidatus Thioglobus singularis	tsn:W908_07935	Pommerrenig et al., 2020	KEGG	AqpN	Bacteria	F	S	A	R
Tumebacillus sp.	tum:CBW65_18950	Pommerrenig et al., 2020	KEGG	AqpN	Bacteria	A	S	A	R
Gimesia maris	WP_002646817.1	Pommerrenig et al., 2020	NCBI	AqpN	Bacteria	F	A	A	R
Ktedonobacter_racemifer_AQPN	WP_007911570	Pommerrenig et al., 2020	NCBI	AqpN	Bacteria	F	A	A	R
Haloferula	WP_035602109.1|	Pommerrenig et al., 2020	NCBI	AqpN	Bacteria	F	A	A	R
>Herpetosiphon_geysericola_AQPN	WP_054532771.1	Pommerrenig et al., 2020	NCBI	AqpN	Bacteria	F	A	A	R
Nitrosopumilus maritimus	YP_001581823	Pommerrenig et al., 2020	NCBI	AqpN	Archaea	P	I	A	R
Cenarchaeum symbiosum	YP_876286	Pommerrenig et al., 2020	NCBI	AqpN	Archaea	H	V	A	R
Archaeon GW2011 AR10	agw:QT03_C0001G0532	Pommerrenig et al., 2020	KEGG	AqpNx	Archaea	H	V	G	R
Deinococcus puniceus	dpu:SU48_04895	Pommerrenig et al., 2020	KEGG	AqpNx	Bacteria	H	I	A	R
Gemmatirosa kalamazoonesis	gba:J421_4186	Pommerrenig et al., 2020	KEGG	AqpNx	Bacteria	H	I	A	R
Marinithermus hydrothermalis	mhd:Marky_1650	Pommerrenig et al., 2020	KEGG	AqpNx	Bacteria	H	I	A	R
Methanococcoides methylutens	mmet:MCMEM_1616	Pommerrenig et al., 2020	KEGG	AqpNx	Archaea	C	I	A	R
Candidatus Protochlamydia amoebophila	pcu:pc0796	Pommerrenig et al., 2020	KEGG	AqpNx	Bacteria	H	I	A	R
Truepera radiovictrix	tra:Trad_2155	Pommerrenig et al., 2020	KEGG	AqpNx	Bacteria	F	A	A	R
Corynebacterium tuscaniense DNF00037	A0A095ZY04	This work	Uniprot	AqpX	Bacteria	I	A	G	V
Streptomyces sp. 150FB	A0A0C2BKY9	This work	Uniprot	AqpX	Bacteria	I	A	G	V
Cryomorphaceae bacterium BACL11 MAG-121128-bin16	A0A0R2RZH9	This work	Uniprot	AqpX	Bacteria	I	A	G	V
Mycobacterium europaeum	A0A0U1DHN7	This work	Uniprot	AqpX	Bacteria	I	A	G	V
Mycolicibacterium canariasense	A0A124E2J9	This work	Uniprot	AqpX	Bacteria	A	A	A	V
Balneola sp.	A0A1B6Y8P4	This work	Uniprot	AqpX	Bacteria	I	F	G	L
Bacteroidetes bacterium RIFCSPLOWO2_12_FULL_37_12	A0A1F3P7I8	This work	Uniprot	AqpX	Bacteria	I	A	G	V
Ignavibacteria bacterium RBG_16_34_14	A0A1G0SPM6	This work	Uniprot	AqpX	Bacteria	I	A	G	V
Phycicoccus dokdonensis	A0A1H0TZ00	This work	Uniprot	AqpX	Bacteria	I	A	G	V
Nannocystis exedens	A0A1I2IWR7	This work	Uniprot	AqpX	Bacteria	I	A	G	V
Chlamydia sp. 32-24	A0A1M3BB51	This work	Uniprot	AqpX	Bacteria	I	A	G	V
Leucobacter sp. 7(1)	A0A1R4HL20	This work	Uniprot	AqpX	Bacteria	I	A	G	V
Acidobacteria bacterium ADurb.Bin051	A0A1V6HBT9	This work	Uniprot	AqpX	Bacteria	Y	V	A	V
Mycolicibacterium rhodesiae	A0A1X0IIY3	This work	Uniprot	AqpX	Bacteria	I	A	G	V
Mycolicibacter senuensis	A0A1X2BQ84	This work	Uniprot	AqpX	Bacteria	I	V	A	I
Nocardia cerradoensis	A0A231GZ49	This work	Uniprot	AqpX	Bacteria	A	A	G	V
Rubricoccus marinus	A0A259U211	This work	Uniprot	AqpX	Bacteria	I	A	G	V
Micrococcales bacterium	A0A2G6DU53	This work	Uniprot	AqpX	Bacteria	I	A	G	V
Microbacterium oxydans	A0A3S9X9C6	This work	Uniprot	AqpX	Bacteria	I	A	G	V
Flavobacteriales bacterium TMED84	A0A424NCZ9	This work	Uniprot	AqpX	Bacteria	I	I	A	V
Edaphobacter modestus	A0A4Q7YET5	This work	Uniprot	AqpX	Bacteria	I	A	G	V
Nocardioides jejuensis	A0A4R1CHH0	This work	Uniprot	AqpX	Bacteria	I	A	G	V
Streptomyces sp. NEAU-C40	A0A4U0SPB8	This work	Uniprot	AqpX	Bacteria	I	A	G	V
Gracilimonas mengyeensis	A0A521CUH3	This work	Uniprot	AqpX	Bacteria	V	L	G	I
Mariniblastus fucicola	A0A5B9P539	This work	Uniprot	AqpX	Bacteria	I	A	G	V
Aquisphaera giovannonii	A0A5B9W8Q3	This work	Uniprot	AqpX	Bacteria	I	A	G	V
Phycisphaerae bacterium RAS1	A0A5C5W6R5	This work	Uniprot	AqpX	Bacteria	I	A	G	I
Salinispora arenicola	A8M339	This work	Uniprot	AqpX	Bacteria	I	A	A	V
Segniliparus rugosus ATCC BAA-974	E5XPS3	This work	Uniprot	AqpX	Bacteria	I	A	G	V
Isosphaera pallida ATCC 43644	E8QYB2	This work	Uniprot	AqpX	Bacteria	I	A	G	V
Streptomyces violaceusniger Tu 4113	G2NU56	This work	Uniprot	AqpX	Bacteria	I	A	G	V
Mycolicibacterium rhodesiae JS60	G4HXP8	This work	Uniprot	AqpX	Bacteria	I	A	G	V
Niastella koreensis GR20-10	G8TIV1	This work	Uniprot	AqpX	Bacteria	I	A	G	V
Austwickia chelonae NBRC 105200	K6V945	This work	Uniprot	AqpX	Bacteria	I	A	G	V
Brachyspira sp. CAG:484	R5H5Z2	This work	Uniprot	AqpX	Bacteria	I	A	A	V
Clostridium sp. CAG:967	R5KRN3	This work	Uniprot	AqpX	Bacteria	I	I	G	V
Methanomassiliicoccus luminyensis	CAJE01000012	Pommerrenig et al., 2020	NCBI	AqpZ	Archaea	F	H	M	R
Methanobrevibacter oralis	CBWS010000034	Pommerrenig et al., 2020	NCBI	AqpZ	Archaea	F	H	T	R
Chryseobacterium sp.	cih:ATE47_11805	Pommerrenig et al., 2020	KEGG	AqpZ	Bacteria	F	H	T	R
Bacillus cereus	EBBACP00000092199	Pommerrenig et al., 2020	NCBI	AqpZ	Bacteria	F	H	T	R
Thermoplasmatales archaeon	ENO12408	Pommerrenig et al., 2020	NCBI	AqpZ	Archaea	F	H	T	R
Granulicella mallensis	gma:AciX8_0254	Pommerrenig et al., 2020	KEGG	AqpZ	Bacteria	F	H	L	R
Halomonas campaniensis	hcs:FF32_05915	Pommerrenig et al., 2020	KEGG	AqpZ	Bacteria	F	H	T	R
Lactobacillus brevis	lbk:LVISKB_1977	Pommerrenig et al., 2020	KEGG	AqpZ	Bacteria	F	I	G	R
Streptococcus sp.	sig:N596_04240	Pommerrenig et al., 2020	KEGG	AqpZ	Bacteria	F	I	L	R
Myxococcus fulvus	YP_004669618	Pommerrenig et al., 2020	NCBI	AqpZ	Archaea	F	H	T	R
Mycobacterium chubuense	YP_006455412	Pommerrenig et al., 2020	ncbi	AqpZ	Bacteria	F	H	T	R
Staphylococcus saprophyticus	YP_302578	Pommerrenig et al., 2020	NCBI	AqpZ	Bacteria	F	H	T	R
Methanomassiliicoccus luminyensis	WP_020248619	Pommerrenig et al., 2020	ncbi	AqpZx	Archaea	H	H	A	R
Lactobacillus casei GlpF2	ADK18029	Pommerrenig et al., 2020	NCBI	GlpF	Bacteria	Y	V	P	R
Lactobacillus casei GlpF3	CCK21672	Pommerrenig et al., 2020	NCBI	GlpF	Bacteria	W	G	Y	R
Bacillus thuringiensis	EBBACP00000073529	Pommerrenig et al., 2020	NCBI	GlpF	Bacteria	W	G	Y	R
Borrelia afzelii	EBBORP00000003629	Pommerrenig et al., 2020	NCBI	GlpF	Bacteria	W	G	Y	R
Lactobacillus plantarum GlpF2	EFK28283	Pommerrenig et al., 2020	NCBI	GlpF	Bacteria	Y	V	P	R
Streptococcus infantis GlpF3	EGV13404	Pommerrenig et al., 2020	NCBI	GlpF	Bacteria	W	G	C	R
Halorubrum tebenquichense GlpFL	ELZ31998	Pommerrenig et al., 2020	NCBI	GlpF	Archaea	W	G	Y	R
Candidatus Entotheonella gemina	ETX05898	Pommerrenig et al., 2020	NCBI	GlpF	Bacteria	W	I	A	R
Parabacteroides distasonis	KDS36950	Pommerrenig et al., 2020	NCBI	GlpF	Bacteria	W	I	A	R
Escherichia coli	P0AER0	Pommerrenig et al., 2021	Uniprot	GlpF	Bacteria	W	G	F	R
Staphylococcus caprae	WP_002442630	Pommerrenig et al., 2020	NCBI	GlpF	Bacteria	W	G	Y	R
Streptococcus sanguinis GlpF4	WP_002896339	Pommerrenig et al., 2020	NCBI	GlpF	Bacteria	W	G	F	R
Lactobacillus coryniformis GlpF4	WP_010010194	Pommerrenig et al., 2020	NCBI	GlpF	Bacteria	W	G	Y	R
Lactobacillus coryniformis GlpF0	WP_010011356	Pommerrenig et al., 2020	NCBI	GlpF	Bacteria	W	G	F	R
Salisaeta longa	WP_022834799	Pommerrenig et al., 2020	NCBI	GlpF	Bacteria	W	G	Y	R
Catenulispora acidiphila	YP_003115825	Pommerrenig et al., 2020	NCBI	GlpF	Bacteria	W	G	Y	R
Helicobacter mustelae	YP_003516494	Pommerrenig et al., 2020	NCBI	GlpF	Bacteria	W	G	Y	R
Enterococcus faecalis GlpF3	YP_005708647	Pommerrenig et al., 2020	NCBI	GlpF	Bacteria	W	G	Y	R
