# Supplementary material for: AQPX-cluster aquaporins and aquaglyceroporins are asymmetrically distributed in trypanosomes
Source: Commun Biol. 2021 Aug 10;4:953. doi: 10.1038/s42003-021-02472-9 (PMC8355241; doi:10.1038/s42003-021-02472-9)
Supplement: Supplementary file 5 — Supplementary Data 2 [file 42003_2021_2472_MOESM5_ESM.xlsx]

## Sheet: Supplementary_Data 2
Tittle: AQPX-cluster aquaporins and aquaglyceroporins are asymmetrically distributed in trypanosomes
Authors: Fiorella Carla Tesan, Juan Ramiro Lorenzo Lopez, Karina Alleva and Ana Romina Fox
Supplementary Data 2. Genomes and Transcriptomes of Discoba organisms analyzed in this study.
			Species	Target data type	eukaryota_odb10		euglenozoa_odb10		Database	Target accession
					Complete	Fragmented	Complete	Fragmented
Kinetoplastids	Metakinetoplastina	Trypanosomatida	Trypanosoma cruzi	genome	0.498	0.11	0.777	0.038	Trytripdb	TcruziCLBrenerNon-Esmeraldo-likeGenome
			Trypanosoma brucei	genome	0.557	0.082	0.992	0.008	Trytripdb	TbruceiTREU927Genome
			Trypanosoma grayi	genome	0.518	0.094	0.969	0.031	Trytripdb	TgrayiANR4Genome
			Trypanosoma rangeli	genome	0.483	0.082	0.962	0.031	Trytripdb	TrangeliSC58Genome
			Trypanosoma conorhini	genome	0.53	0.102	0.992	0.008	NCBI	ASM371948v1
			Trypanosoma theileri	genome	0.561	0.098	0.992	0.008	Trytripdb	TtheileriEdinburghGenome
			Trypanosoma vivax	genome	0.502	0.137	0.946	0.046	Trytripdb	TvivaxY486Genome
			Trypanosoma evansi	genome	0.553	0.082	0.992	0.008	Trytripdb	TevansiSTIB805Genome
			Trypanosoma congolense	genome	0.538	0.098	0.907	0.085	Trytripdb	TcongolenseIL3000_2019Genome
			Paratrypanosoma confusum	genome	0.541	0.09	0.969	0.023	Trytripdb	PconfusumCUL13Genome
			Paratrypanosoma confusum	transcriptome (author´s aseembly)	0.541	0.094	0.946	0.038	NCBI SRA	SRX3339701
			Paratrypanosoma confusum	transcriptome (author´s aseembly)	0.545	0.09	0.946	0.038	NCBI SRA	SRX3339704
			Paratrypanosoma confusum	transcriptome (author´s aseembly)	0.545	0.09	0.946	0.038	NCBI SRA	SRX3339695		SRR6231232 euglenozoa_odb10 C:94.6%[S:94.6%,D:0.0%],F:3.8%,M:1.6%,n:130
			Paratrypanosoma confusum	transcriptome (author´s aseembly)	0.545	0.09	0.931	0.046	NCBI SRA	SRX3339703		SRR6231224 euglenozoa_odb10 C:93.1%[S:93.1%,D:0.0%],F:4.6%,M:2.3%,n:130
			Paratrypanosoma confusum	transcriptome (author´s aseembly)	0.541	0.094	0.946	0.038	NCBI SRA	SRX3339702		SRR6231225 euglenozoa_odb10 C:94.6%[S:94.6%,D:0.0%],F:3.8%,M:1.6%,n:130
			Paratrypanosoma confusum	transcriptome (author´s aseembly)	0.545	0.09	0.946	0.038	NCBI SRA	SRR6231231		SRR6231231 euglenozoa_odb10 C:94.6%[S:94.6%,D:0.0%],F:3.8%,M:1.6%,n:130
			Leptomonas pyrrhocoris	genome	0.557	0.075	1	0	Trytripdb	LpyrrhocorisH10_Genome
			Leptomonas seymouri	genome	0.561	0.078	1	0	Trytripdb	LseymouriATCC30220Genome
			Endotrypanum monterogeii	genome	0.549	0.078	1	0	Trytripdb	EmonterogeiiLV88Genome
			Chritidia fasciculata	genome	0.522	0.098	0.985	0.015	Trytripdb	CfasciculataCfClGenome
			Blechomonas ayalai	genome	0.557	0.09	1	0	Trytripdb	BayalaiB08-376Genome
			Leishmania donovani	genome	0.545	0.078	1	0	Trytripdb	LdonovaniBPK282A1Genome
			Leishmania major	genome	0.534	0.098	1	0	Trytripdb	LmajorLV39c5Genome
			Phytomonas sp. EM1	genome	0.479	0.098	0.915	0.054	NCBI	GCA_000582765.1
			Phytomonas sp. Hart1	genome	0.475	0.094	0.931	0.054	NCBI	GCA_000982615.1
			Lotmaria passim	genome	0.529	0.094	0.977	0.008	NCBI	GCA_000635995.1
			Strigomonas culicis	genome	0.518	0.11	0.877	0.123	NCBI	GCA_000482145.1
			Strigomonas culicis	genome	0.479	0.106	0.777	0.162	NCBI	GCA_000442495.1
			Angomonas deanei	genome	0.479	0.122	0.946	0.038	NCBI	GCA_000442575.2
			Trypanosomatidae sp. Fi-14	transcriptome	0.436	0.145	0.815	0.062	NCBI	GHMF00000000.1
			Kentomonas	-					No data	-
		Eubodonid	Bodo saltans	genome	0.534	0.098	0.846	0.108	Trytripdb	BsaltansLakeKonstanzGenome
			Bodo saltans	transcriptome (author´s aseembly)	0.204	0.137	0.2	0.092	NCBI SRA	ERX128900
			Bodo saltans	transcriptome (author´s aseembly)	0.463	0.137	0.57	0.154	NCBI SRA	ERX128898
			Bodo saltans	transcriptome (author´s aseembly)	0.502	0.114	0.715	0.162	NCBI SRA	ERX128899
			Bodo saltans	transcriptome (author´s aseembly)	0.333	0.125	0.331	0.085	NCBI SRA	ERX128897
		Parabodonida	Parabodo caudatus	transcriptome aseembly (Suppl. Data 3)					NCBI SRA	SRX6376313
			Procryptobia sorokini	transcriptome aseembly (Suppl. Data 3)					NCBI SRA	SRX5960835
			Trypanoplasma borrelli	genome	0.491	0.09	0.523	0.115	Wellcome Sanger Institute	ftp.sanger.ac.uk/pub/project/pathogens/Trypanoplasma/borreli/Trypanoplasma_borreli_contigs_20120411.fa.gz
			Trypanoplasma borrelli	transcriptome	0.385	0.141	0.431	0.146	NCBI	GHOB00000000.1
			Trypanoplasma borrelli	transcriptome	0.345	0.188	0.331	0.162	NCBI	GFCF01000000.1
			Cryptobia sp.	-					No data
		Neobodonida	Neobodo designis	transcriptome	0.427	0.157	0.385	0.115	NCBI/iMicrobe	SRR1300419/MMETSP1114
			Azumiobodo hoyamushi	transcriptome	0.443	0.137	0.477	0.062	Euki Yazaki et al 2017	Provided by authors
			Rhynchobodo sp.	-					No data	-
			Dimagistella	-					No data	-
			Klosteria	-					No data	-
			Actuariola	-					No data	-
	Prokinetoplastina		PhM-4	transcriptome	0.623	0.078	0.585	0.054	Butenko et al. 2020	Provided by authors
			PhF-6	transcriptome	0.647	0.106	0.593	0.085	Butenko et al. 2020	Provided by authors
			Perkinsela sp. CCAP 1560/4	genome	0.345	0.071	0.47	0.108	NCBI	GCA_001235845.1
			Ichthyobodo	-					No data	-
Diplonemids			Hemistasia phaeocysticola	transcriptome	0.659	0.11	0.315	0.085	Butenko et al 2020	Provided by authors
			Rhynchopus humris	transcriptome	0.706	0.106	0.308	0.092	Butenko et al 2020	Provided by authors
			Diplonema ambulator	transcriptome (author´s aseembly)	0.687	0.11	0.3	0.077	NCBI SRA	SRX3153884
			Diplonema ambulator	transcriptome (author´s aseembly)	0.275	0.278	0.108	0.031	NCBI SRA	SRX3153883
			Rhynchopus euleeides	transcriptome (author´s aseembly)	0.67	0.125	0.269	0.108	NCBI SRA	SRX3153880
			Rhynchopus euleeides	transcriptome (author´s aseembly)	0.345	0.275	0.115	0.077	NCBI SRA	SRX3153879
			Sulcionema specki	transcriptome	0.635	0.157	0.292	0.1	Butenko et al 2020	Provided by authors
Euglenids			Euglena gracilis	transcriptome	0.725	0.153	0.392	0.062	NCBI	GEFR00000000.1
			Euglena gracilis	genome	0.016	0.157	0	0	NCBI	CAAHFI000000000.1
			Eutreptiella gymnastica-like CCMP1594	transcriptome	0.412	0.09	0.27	0.031	iMicrobe	CAM_P_0001000
			Rhabdomonas costata	predicted proteome from transcriptome	0.616	0.153	0.277	0.077	Butenko et al 2020	Provided by authors
Heterolobosea			Naegleria fawleri	genome	0.847	0.051	0.231	0.046	NCBI	GCA_008403515.1
			Naegleria gruberi	genome	0.828	0.071	0.231	0.046	NCBI	GCA_000004985.1
			Pharyngomonas kirbyi	transcriptome	0.832	0.082	0.246	0.077	NCBI	PRJNA301448
			Naegleria sp. KDN1	transcriptome	0.777	0.09	0.215	0.062	NCBI	IADA00000000.1
			Percolomonas cosmopolitus, Strain AE-1	transcriptome	0.357	0.114	0.139	0.046	iMicrobe	CAM_ASM_000589
			Percolomonas cosmopolitus, Strain WS	transcriptome	0.541	0.082	0.192	0.062	iMicrobe	CAM_ASM_000597
			Willaertia magna	genome	0.847	0.067	0.23	0.062	NCBI	GCA_902984215.1
Jakobids			Andalucia godoyi	genome	0.784	0.071	0.254	0.069	NCBI	GCA_009859145.1
			Reclinomonas americana	EST					NCBI
			Seculamonas ecuadoriensis	EST					NCBI
