# Supplementary material for: AQPX-cluster aquaporins and aquaglyceroporins are asymmetrically distributed in trypanosomes
Source: Commun Biol. 2021 Aug 10;4:953. doi: 10.1038/s42003-021-02472-9 (PMC8355241; doi:10.1038/s42003-021-02472-9)
Supplement: Supplementary file 6 — Supplementary Data 3 [file 42003_2021_2472_MOESM6_ESM.xlsx]

## Sheet: Supplementary_Data 3
Tittle: AQPX-cluster aquaporins and aquaglyceroporins are asymmetrically distributed in trypanosomes
Authors: Fiorella Carla Tesan, Juan Ramiro Lorenzo Lopez, Karina Alleva and Ana Romina Fox
Supplementary Data 3. Parabodo caudatus, Procryptobia sorokini and PhF-6 MIPs
Prey Parabodo cadutus
Organism present in the sample	Sequence source	Assamby information	Best BLAST hit (NCBI)	Conclusion	Sequence name	Protein sequence
PhF+Pcaudatus+Bacteria	SRR9613187	our assambly		PhF-6	NODE_23155	MIKRHKRLTAEFTGTFLFVAVIAVVLATDKTNAPLAIGFTLMAQVFAFGYFSGGHFNPAVSLGVALVGGMTPKKSITYMGAQVLGGILGSFYALLVTGDPAKAPAPIPSDESLSGVFRAIAAEVLITFSLVTVVLQVACSRQKDNQFYGFAIGMTVLGGAYAVGSISGGAFNPAVSTGLQLAKCFTGDSCKPLSYIWLYWISAMGAACMAAGYFLIIHPSKHVFEHLGVAEEEPSSPVASDQKIDFPLVNEQK
PhF+Pcaudatus+Bacteria	SRR9613187 (clean of P. caudatus and bacteria)	Butenko et al., 2020			PhF-6_19548	MIKRHKRLTAEFTGTFLFVAVIAVVLATDKTNAPLAIGFTLMAQVFAFGYFSGGHFNPAVSLGVALVGGMTPKKSITYMGAQVLGGILGSFYALLVTGDPAKAPAPIPSDESLSGVFRAIAAEVLITFSLVTVVLQVACSRQKDNQFYGFAIGMTVLGGAYGVGSISGGAFNPAVSTGLQLAKCFTGDSCKPLSYIWLYWISAMGAACMAAGYFLIIHPSKHVFEHLGVAEEEPSSPVASDQKIDFPLVNEQK
PhF+Pcaudatus+Bacteria	SRR9613187	our assambly		PhF-6	NODE_26914	MQSIRKLYKPSLFVEALGTFMFVLTIGLAVENAGGMAPLAIGMMLGTLVFAFGYISGGHFNPAVTLGVMCLGPEKGIEWKKGIMYIICQTLGGIGGALFSLGLTENVTKFPAPEPNPNGADHGKYAIKAIIAEFIFTFILVSVVLNVACSRQKDNNFYGIAIGFTVTSAAWSVGGISGGGFNPAVSFGLQLVKCFFGNCEAFAWFWLYWGAPLGAGLVAALLFKFCSLEDAGQQLPEAAP
PhF+Pcaudatus+Bacteria	SRR9613187 (clean of P. caudatus and bacteria)	Butenko et al., 2020			PhF-6_8989	MQSIRKLYKPSLFVEALGTFMFVLTIGLAVENAGGMAPLAIGMMLGTLVFAFGYISGGHFNPAVTLGVMCLGPEKGIEWKKGIMYIICQTLGGIGGALFSLGLTENVTKFPAPEPNPNGADHGKYAIKAIIAEFIFTFILVSVVLNVACSRQKDNNFYGIAIGFTVTSAAWSVGGISGGGFNPAVSFGLQLVKCFFGNCEAFAWFWLYWGAPLGAGLVAALLFKFCSLEDAGQQLPEAAP
PhF+Pcaudatus+Bacteria	SRR9613187	our assambly	55% T rangeli (80 % cov), TSA: C angusta GDKK01007769.1 - 99% id (62%cov); GILI01013409.1 95% id, 95% cov	Parabodo (orth Beta)	NODE_17992	MSNPTSHPTSRPTSPPTELAEVPKSPPQAAIRTQSAPRDLATIYSTRPTALNIDPEQSTPSVPAPGRTEFSSPQKANHTPTTTTASIYGDEDEAAMMQRRMHLELLRKRMGTEFDFLTVPDWVRLHPLLGAYLAEATGTFVYCLTIGLVSVNNPELKGHPETNITPIPVGFMLMCMVFTFGYISGGHFNPAISLSVALAGKMHWARALTYMMSQTGAAFGAGIVSMIIQGSEDIVVPTVKEAGGYREGLFAELIYTFALATVVLNVAYSKQKENFFYGFAIGMTVVAGVSAVGGVSGGAFNPAIATGLQAAVCLVGKCDPLLHFWVYWVSPMLGAVLATILFKQLWQPEDEPEASV
PhF+Pcaudatus+Bacteria	SRR9613187	our assambly	71% BSAL (99%cov)	Parabodo (orth ALPHA)	NODE_28535	MVLSKQYSELVAEFVGTFLFVLTIPLSTIGLGSLAPIPIGFMLMAMVFTYGYISGGHFNPAVTFATVITRHTPLRKFIGYTIAQVVGAICATAYGTTIVGLDFPAPNTDNDIVKIWQALCAELVYTFALANVVLHVAYSRQRGNDYYGFAIGMTVLAAAFSVGGFTGGAFNPAVATGIQLIRCFTGDCKPLAQIWLYWAAPLGGAFLGGFIYNILDTADRAKKDTRIENIH
PhF+Pcaudatus+Bacteria	SRR9613187	our assambly	55% ID, 95 % cov T. cruzi. 99% ID 100% cov TSA (PRJNA612969_Colponemid/prey Parabodo) GILI01023710.1, 99%ID 77% cov GDKJ01058091.1 (TSA Colpodella angusta, prey Parabodo)	Parabodo (orth GAMMA)	NODE_24941	MSDVEAASEVKPQPIDVTVIADEPTMQINNEVKPGIFERLHFNDYMSAVIVEFIGSFLFILTIPLSSINDAEVAPLAIGFMLMAMVFSFGYISGGHFNPAVSLAVAISTDFPIHKFILYVMAQCGGGVVAAFYCVMIHGTDFPVPDLGLDIVAMIRAFLAESVYTFVLASAVLHVACSKQKNNNFYGFAIGMAVLSAAFCVGGVSGGAFNPAVATGLIVVRCLMTYCEPLANLWLFWAAEGLGAIVASLFYMALSDIVDDL
PhF+Pcaudatus+Bacteria	SRR9613187	our assambly	42% id 69%cov Leptomonas, 90%ID 94%cov colponema TSA (SRR11430771) GILI01016367	Parabodo	NODE_14542	MTFKIIRYKPVSELPACLIAEFIGTFFLIMAISMGIQQTIAVGPLVPIGIGFMLCANIFAFGYISGALFNPAVTVALVLIRLTEVKKAVLYIVAQLLGGFCGALLSWYLVGVNADFKAPGPQTHEASAVGRSAVAEFIFTFGLINIIYNVACSRQRDNQHYGLAIGVYLISAVFSVGGISGGSFNPAVATSLQIVNCMANSCQDVKYLWVYWLSPIAAAFVSAHVFALMHPVNVDEEAVEDAEQQALLDKHKGVSDLTPRASAQAAPFGGETRNTYGIQAPNRNQSYFGGSGRNHSKRETEESLNTTFGIAHAVDGGDGSTQAYMGAGKN
PhF+Pcaudatus+Bacteria	SRR9613187 (clean of P. caudatus and bacteria)	Butenko et al., 2020		PhF-6	PhF-6_48076_2	MLFCHGVCECFASAIFLFHGCGSIVLYNKTNSVLTVALSFGTTVAALISGFGHVSGVQFNPSVTLGLFLARRLSWRRSIVFVVAQHVGGLMGVGILWCIQNNGSLVNPGTKPHEHLMGANQLSPSMSDIQGLIQEIVLSFIHLALVLHLGSRITSVSSTHAALYLGLYVVAICPAGVGMNPMRSLVPAVISWFWEGQWVYQVGPYVGASIAAGFVVLMEWLSGMKL
PhF+Pcaudatus+Bacteria	SRR9613187 (clean of P. caudatus and bacteria)	Butenko et al., 2020		PhF-6	PhF-6_48076_1	MHIQLFETIAGYKLLVINLIEFYLSAASTYVALSATAHAHSYKDLDPLYSIIASSFAVMTALVMGSFYNGGTCNPAISLSFIVSGVYVPHRLMLIPMQILGALAGAGLISASGYSTSSFTNVQTIPENSNASSGYLFLVLFIECIFYYLFTLSMFLWWKQHQSLWHLYNAFAHIAVSCTLRPILPSAGLGALNPAVALATAMLSGNWSDHYLCWAASLSAALVVGIGYCVMQPRWPHISEDDVLKESDDVEELDRAYPK
Rlimnet+Pcaudatus+Pseudom	SRR9188673	our assambly	53% KYQ90894 Amoebozoa	R. limneticus	NODE_2080
Rlimnet+Pcaudatus+Pseudom	SRR9188673	our assambly	40% HIJ50647.1 (TPA)Nitrospinae bacterium	R. limneticus	NODE_1937
Rlimnet+Pcaudatus+Pseudom	SRR9188677	our assambly	a lot of MIPs with high %ID and coverage with Bacteria	a lot of MIPs from bacteria
Prey Procryptobia sorokini
R. marinus + P.sorokini+Bacteria	SRR9188672	our assambly	33% ID 78 % cov Bodo saltans	These sequence are not present in the R. marinus clean transcriptome deposited in Dryad (https://doi.org/10.5061/dryad.tr6d8q2), Gawryluk et al., 2019. And the NCBI best hits are kinetoplastids. So, we conclude that are P. sorokini MIPs	17818	MHYILPKRNIRSSLVRGLISEFIGTLFLSATIAVVVNIPTNSPALAIGMMLLTQVFAYGYIGGGMFNPAVTTGVYMTMYRRAAVAGDPQGRKHFMKWLATLGVQFVGALAGANLSAGIIGPDGRDHFGAPMAAPGVSLRRSFAAELLFTCSLVSVMLNTAMARRYESSPNSFYGIGIGMSVFVGVSCVANISGAAFNPAVATALQLSRYWYTDNSDALSQWYIYWAAGLTAGIGAAIVFTLISDDETEDMEENNSKGADEHTLTSKGATPRASLLHGNQNETRQSGATRQSAAGGESGRDAAKGYFQQQADKAEAKRLKRKQEKEDDYHQSYRSVDAVNVPVRDDVVA
			69% ID 92 % cov Bodo saltans		26683_partial?	SVLYCASNHNKISKFKPSKKTSQIVAEFVGTFLFVLTIPLATKGVGSLAPLPIGFMLMAMVFTFGYISGGHFNPAITFATVVTKHTDIPKFVKYTIAQVVAAIFATLYGTAIVGLDFPAPDTNNDIVKIWQAICAELVYSFALATIVLHVAYSRQRHNNFYGFAIGMCVLAAAFAVGGFTGGAFNPAVATGIQLVRCMTGDCTPLIHVWLYWAAPMGGAFIGGFIYNILDTSDHQSAPITVSDTAAVGASY
			56% ID 75% cov Bodo saltans		17755	MADPLAGDEDEIVTRMRDIETKSPQRAHQEPKTETNRGSSTSPSKSQGPPSPSASKVPVRSPVAASAAAHPPLPPIKTVTNYTDQEMSPRGVSPRRGGGSGQVTPRSSKQTTELSAVDEERRKRREAAIKALESEFDFLAVPDWIHLHPLLGAYLAEGLGTFFFVLTIALVVINNPSIKGRPETNIDAIPIGFMLMSMVFTFGYISGGHFNPAVTFAVMLARKMSILRGLMYIVIQCGSSLGAGIVAMVITGSNDIIVPDVQNDATYIRKGIFAELVYTFALATVVLNVAYSQQKKNFFYGFAIGMTVMAGAAAVGGVSGGAFNPAVATGLQVAVCLTGRCEPLLHFWLYWASPAVGALLAAALFAVMWQPEEEGEEVSEERLKESTA
			48% ID 90% cov T.rangeli		19721	MTDVIHSDKKEVQEAPAPTSPTGDLTATDEAPHLPSYDPHSEKPGIFQTLHFSENKSAVIVEFIGTFLFTLTIPLAGINDNETAPIAIGFMYMALVFSFAYLSGAHMNPAISLACFLASEFPIWKLILYTIAQVGGSFAAAFYCIMIHGADFPVPDAGLNFLTMIRFFLHEAVYTFVICSVVLHLCWSKRSKKGTRDASNYFGFAVGFAVLISYLCVGSVNNGAFNPAVATGLIVARCFTTYCVPMASLWMFWASELGGAVVAAIFFLALESIPEDELEL
			62% ID 94% cov T. grayi		24815	MVALPACLPKLPKLYLTSFQARYLAEGIGTFIFIMTISLAEINCGTAAIDGNTRLRNFAPLCAGITLSVLVFAFGYVSGGHFNPAVTLGVLLTRGIKIEIAIAYWIAQISGGIVGAIFGVLISGISHRLPAPQVYNNSTEYAVRAFIGEAIFSAALVSVVLHVTQSKQKDNHFYGFAIGMIVVAAGYSVGGVSGGAFNPAVATSLQLVKCLMGNCVPLMNLWLYWLAPAAGALGASVLFTMTHPVPLSKEREEQSQLEELRRKEAWY
