# Supplementary material for: AQPX-cluster aquaporins and aquaglyceroporins are asymmetrically distributed in trypanosomes
Source: Commun Biol. 2021 Aug 10;4:953. doi: 10.1038/s42003-021-02472-9 (PMC8355241; doi:10.1038/s42003-021-02472-9)
Supplement: Supplementary file 7 — Supplementary Data 4 [file 42003_2021_2472_MOESM7_ESM.xlsx]

## Sheet: Supplementary_Data4
Tittle: AQPX-cluster aquaporins and aquaglyceroporins are asymmetrically distributed in trypanosomes
Authors: Fiorella Carla Tesan, Juan Ramiro Lorenzo Lopez, Karina Alleva and Ana Romina Fox
Supplementary Data 4. MIP identifiers and position in the preliminary phylogenetic tree.
Trypanosomatida (metakinetoplastina)					Sequence Identification/accesion by phylogeny clades
Species	MIP number	MIP 1	MIP 2	MIP 3	MIP 4	MIP 5	MIP 6	Main Tree branch (Fig.3)	Clade name	Clade reference
								GLP	GLP	1
Trypanosoma cruzi	4	TcCLB.508257.140 (TcAQP1)	TcCLB.506821.170	TcCLB.511825.60	Trypanosoma cruzi_506821.180				GLP (Diplonemid and Euglenid)	2
Trypanosoma brucei	3	Tb927.6.1520_AQP1	Tb927.10.14170_AQP2	Tb927.10.14160_AQP3				AQP	AQPX_alpha	3
Trypanosoma grayi	5	DQ04_00551070	DQ04_00941150	DQ04_02811010	DQ04_13121000	DQ04_02291050			AQPX_beta
Trypanosoma rangeli	4	TRSC58_01229	TRSC58_01125	TRSC58_03848	TRSC58_00458				AQPX_gamma
Trypanosoma conorhini	4	Tcono_XP_029232441	Tcono_XP_029230409	Tcono_XP_029224455	Tcono_XP_029230410				AQPX_delta
Trypanosoma theileri	4	TM35_001981000	TM35_000221100	TM35_000192520	TM35_000221090				Other AQPX
Trypanosoma vivax	1	TvY486_1013610							PIP/AQP1 like	4
Trypanosoma evansi	3	TevSTIB805.6.1570	TevSTIB805.10.14910	TevSTIB805.10.14890					AQPZ like	5
Trypanosoma congolense	1	TcIL3000_10_12040							TIP like	6
Paratrypanosoma confusum	4	PCON_0036940	PCON_0016670	PCON_0010010	PCON_0083770	PCON_0020620.			Diplonemid AQP	7
Leptomonas pyrrhocoris	5	LpyrH10_05_4100	LpyrH10_02_2750	LpyrH10_01_1410	LpyrH10_02_2740	LpyrH10_32_1190			Euglenid AQP	8
Leptomonas seymouri	5	Lsey_0066_0100	Lsey_0142_0030	Lsey_0295_0090	Lsey_0142_0020	Lsey_0007_0780			AQPN like	9
Endotrypanum monterogeii	5	EMOLV88_340039200	EMOLV88_320027700	EMOLV88_220018400	EMOLV88_320027600	EMOLV88_310005100
Chritidia fasciculata	5	CFAC1_290069100	CFAC1_190036900	CFAC1_240021800	CFAC1_190036800	CFAC1_270006300
Blechomonas ayalai	1	Baya_039_0680
Leishmania donovani	5	LdBPK.34.2.003660	LdBPK.32.2.002500	LdBPK.22.2.001270	LdBPK.32.2.002510 AQP2870	LdBPK_310030 AQP1
Leishmania major	5	LMJLV39_340045000	LMJLV39_320030700	LMJLV39_220019900	LMJLV39_320030600	LMJLV39_310005100.1
Phytomonas sp. EM1	6	CCW60773 EM1	CCW60403 EM1	CCW61985 EM1	CCW60404_EM1	CCW65210 EM1	CCW65412 EM1
Phytomonas sp. Hart1	5	CCW66425 Hart1	CCW67713 Hart1	CCW66329 Hart1	CCW67712 Hart1	CCW71965 Phytomonas Hart1
Lotmaria passim	5	Lpass_ AHIJ01000236	Lpass_ AHIJ01002658_20	Lpass_AHIJ01001380	Lpass_ AHIJ01002658_911	Lpass_ AHIJ01001535
Strigomonas culicis	4	EPY25787.1_Sculicis	AUXH01000156	EPY24928.1_Sculicis	EPY30064.1_Sculicis
Angomonas deanei	4	EPY39329.1_Adeanei	EPY43640.1_Adeanei	EPY41298.1_Adeanei	EPY33179.1_Adeanei
Trypanosomatidae sp. Fi-14	5	Trypa_GHMF01000297.1	Trypa_GHMF01000227.1	Trypa_GHMF01005016.1	Trypa_GHMF01002682.1	Trypa_GHMF01000105.1	Trypa_GHMF01000558_partial_beta	Not included in phylogeny (partial sequences)
Eubodonid (metakinetoplastina)
Bodo saltans	5	BSAL_48460	BSAL_63110	BSAL_CYKH01001277	BSAL_63115	BSAL_39865
Parabodonida (metakinetoplastina)
Parabodo caudatus	4	Pcau_28535	Pcau_17992	Pcau_24941		Pcau_14542
Procryptobia sorokini	5	Psor_26683_partial	Psor_17755	Psor_19721	Psor_24815	Psor_17818
Trypanoplasma borrelli	0
Neobodonida (metakinetoplastina)
Neobodo designis	5	Ndes_1778	Ndes_810	Ndes_275	Ndes_825	Ndes_2173
Azumiobodo hoyamushi	5	Ahoy_1306	Ahoy_21518	Ahoy_13870	Ahoy_21862	Ahoy_26803
Prokinetoplastina
PhM-4	2	PhM-4_32405	PhM-4_39642
PhF-6	4	PhF-6_19548	PhF-6_TR13295_48076_2	PhF-6_TR13295_48076_1	PhF-6_8989
Perkinsela sp. CCAP 1560/4	0
Diplonemids
Hemistasia phaeocysticola	6	Hphaeo_16348	Hphaeo_43739	Hphaeo_55481	Hphaeo_43741	Hphaeo_10351	Hphaeo_65470
Rhynchopus humris	1	Rhumri_3898_Diplonemid
Diplonema ambulator	1	Damb_5830
Rhynchopus euleeides	2	Reul_14533	Reul_24370
Sulcionema specki	2	Sspecki_83946_1	Sspecki_83946_2
Euglenids
Euglena gracilis	2	Egra_01019379	Egra_01013944
Eutreptiella gymnastica	3	Egym_14	Egym_9991	Egym_18010
Rhabdomonas costata	1	Rcos_25224
Heterolobosea
Naegleria fawleri	3	NaeF_KAF0984799	NaeF_KAF0980815	NaeF_KAF0979175
Naegleria gruberi	2	FE252056.1 (not included-partial)	NaeG_FE252057 (lacks N-terminal)
Pharyngomonas kirbyi	3	PhaK_GECH01002716	PhaK_GECH01008132	PhaK_GECH01013527
Naegleria sp. KDN1	2	Nae sp. IADA01018121.1	Nae sp. IADA01002906.1
Percolomonas cosmopolitus, Strain AE-1 (ATCC 50343)	1	PerC AE-1_6628
Percolomonas cosmopolitus, Strain WS	1	PerC WS_1220
Willaertia magna	1	WilM_CADWAF010004482.1 (partial)
Jakobids
Reclinomonas americana	1	Rame_EC796350 (partial)
Andalucia godoyi	5	ANDGO_07777.mRNA.1	ANDGO_01190.mRNA.1	ANDGO_02472.mRNA.1	ANDGO_05371.mRNA.1	ANDGO_01530.mRNA.1
Seculamonas ecuadoriensis	1	SecJAK_EC813459 (not included-partial)
