# Supplementary material for: AQPX-cluster aquaporins and aquaglyceroporins are asymmetrically distributed in trypanosomes
Source: Commun Biol. 2021 Aug 10;4:953. doi: 10.1038/s42003-021-02472-9 (PMC8355241; doi:10.1038/s42003-021-02472-9)
Supplement: Supplementary file 8 — Supplementary Data 5 [file 42003_2021_2472_MOESM8_ESM.xlsx]

## Sheet: Supplementary_Data 5
Tittle: AQPX-cluster aquaporins and aquaglyceroporins are asymmetrically distributed in trypanosomes
Authors: Fiorella Carla Tesan, Juan Ramiro Lorenzo Lopez, Karina Alleva and Ana Romina Fox
Supplementary Data 5. Identity matrix of proteins (Discoba MIPs)
Seq->	Hemistasia_phaeocisticola_Hphaeo__65470	Azumiobodo_hoyamushi_Ahoy_21518	Neobodo_designnis_Ndes_810	Parabodo_caudatus_Pcaudatus_NODE_17992	Leishmania_major_LMJLV39_320030700	Endotrypanum_monterogeii_EMOLV88_320027700	Chritidia_fasciculata_CFAC1_190036900	Lotmaria_passim_Lpass_AHIJ01002658_start_pos=20	Leptomonas_pyrrhocoris_LpyrH10_02_2750	Bodo_saltans_BSAL_63110	Trypanosoma_grayi_DQ04_00941150	Trypanosoma_cruzi_TcCLB.506821.170_beta	TRSC58_01125	Tcono_XP_029230409	TM35_000221100	Procryptobia_sorokini_17755	Azumiobodo_hoyamushi_Ahoy_1306	Neobodo_designnis_Ndes_1778	Parabodo_caudatus_Pcaudatus_NODE_28535	Procryptobia_sorokini_26683_partial	Bodo_saltans_BSAL_48460	Lotmaria_passim_Lpass_AHIJ01000236	Chritidia_fasciculata_CFAC1_290069100	Leptomonas_pyrrhocoris_LpyrH10_05_4100	Endotrypanum_monterogeii_EMOLV88_340039200	Leishmania_major_LMJLV39_340045000	Trypanosoma_grayi_DQ04_00551070	Trypanosoma_cruzi_TcCLB.508257.140_alfa	TRSC58_01229	Tcono_XP_029232441	TM35_001981000	Neobodo_designnis_Ndes_275	Azumiobodo_hoyamushi_Ahoy_13870	Parabodo_caudatus_Pcaudatus_NODE_24941	Lotmaria_passim_Lpass_AHIJ01001380	Chritidia_fasciculata_CFAC1_240021800	Leptomonas_pyrrhocoris_LpyrH10_01_1410	Leishmania_major_LMJLV39_220019900	Endotrypanum_monterogeii_EMOLV88_220018400	Trypanosoma_grayi_DQ04_02811010	TM35_000192520	Trypanosoma_cruzi_TcCLB.511825.60_gamma	TRSC58_03848	Tcono_XP_029224455	Bodo_saltans_BSAL_CYKH01001277_pos43490	Procryptobia_sorokini_19721	Azumiobodo_hoyamushi_Ahoy_21862	Neobodo_designnis_Ndes_825	Procryptobia_sorokini_24815
Hemistasia_phaeocisticola_Hphaeo__65470	ID	0.2	0.197	0.159	0.113	0.107	0.108	0.138	0.115	0.18	0.144	0.133	0.175	0.141	0.127	0.161	0.168	0.187	0.217	0.2	0.209	0.228	0.228	0.231	0.231	0.224	0.224	0.213	0.224	0.224	0.224	0.201	0.128	0.19	0.181	0.175	0.183	0.176	0.176	0.189	0.193	0.193	0.196	0.175	0.217	0.17	0.21	0.219	0.214
Azumiobodo_hoyamushi_Ahoy_21518	0.2	ID	0.503	0.329	0.177	0.184	0.161	0.203	0.165	0.305	0.25	0.242	0.32	0.246	0.236	0.313	0.262	0.286	0.351	0.326	0.321	0.318	0.326	0.318	0.336	0.315	0.326	0.326	0.362	0.365	0.344	0.28	0.151	0.326	0.277	0.278	0.277	0.277	0.277	0.292	0.292	0.292	0.285	0.266	0.304	0.274	0.291	0.319	0.309
Neobodo_designnis_Ndes_810	0.197	0.503	ID	0.396	0.204	0.21	0.187	0.23	0.191	0.376	0.306	0.306	0.409	0.308	0.294	0.4	0.262	0.314	0.387	0.382	0.382	0.362	0.351	0.351	0.358	0.344	0.355	0.358	0.376	0.369	0.355	0.324	0.157	0.358	0.3	0.295	0.291	0.278	0.272	0.313	0.317	0.313	0.31	0.296	0.315	0.278	0.325	0.362	0.379
Parabodo_caudatus_Pcaudatus_NODE_17992	0.159	0.329	0.396	ID	0.229	0.233	0.22	0.23	0.227	0.399	0.355	0.327	0.393	0.35	0.356	0.466	0.223	0.237	0.267	0.266	0.275	0.292	0.292	0.284	0.29	0.287	0.29	0.281	0.281	0.292	0.287	0.231	0.14	0.276	0.258	0.255	0.255	0.254	0.247	0.256	0.259	0.251	0.256	0.265	0.267	0.225	0.232	0.276	0.263
Leishmania_major_LMJLV39_320030700	0.113	0.177	0.204	0.229	ID	0.552	0.445	0.404	0.41	0.257	0.33	0.326	0.31	0.333	0.327	0.253	0.134	0.149	0.151	0.141	0.151	0.164	0.163	0.161	0.163	0.166	0.156	0.152	0.156	0.159	0.156	0.15	0.131	0.134	0.153	0.151	0.148	0.148	0.135	0.15	0.146	0.138	0.136	0.14	0.149	0.124	0.135	0.146	0.144
Endotrypanum_monterogeii_EMOLV88_320027700	0.107	0.184	0.21	0.233	0.552	ID	0.436	0.395	0.41	0.247	0.325	0.327	0.313	0.32	0.322	0.262	0.143	0.157	0.146	0.139	0.16	0.169	0.165	0.167	0.167	0.172	0.162	0.158	0.165	0.165	0.165	0.153	0.125	0.137	0.154	0.15	0.147	0.146	0.133	0.143	0.14	0.141	0.134	0.138	0.149	0.131	0.156	0.156	0.162
Chritidia_fasciculata_CFAC1_190036900	0.108	0.161	0.187	0.22	0.445	0.436	ID	0.521	0.612	0.223	0.31	0.308	0.296	0.31	0.311	0.232	0.138	0.141	0.138	0.129	0.134	0.148	0.145	0.141	0.151	0.152	0.145	0.143	0.146	0.148	0.145	0.135	0.132	0.126	0.135	0.133	0.132	0.132	0.12	0.127	0.125	0.124	0.121	0.125	0.133	0.114	0.123	0.137	0.125
Lotmaria_passim_Lpass_AHIJ01002658_start_pos=20	0.138	0.203	0.23	0.23	0.404	0.395	0.521	ID	0.54	0.276	0.325	0.307	0.372	0.318	0.309	0.242	0.155	0.172	0.168	0.16	0.168	0.18	0.18	0.18	0.186	0.192	0.186	0.188	0.19	0.188	0.184	0.162	0.156	0.154	0.168	0.166	0.166	0.156	0.145	0.16	0.16	0.156	0.152	0.158	0.157	0.154	0.155	0.169	0.16
Leptomonas_pyrrhocoris_LpyrH10_02_2750	0.115	0.165	0.191	0.227	0.41	0.41	0.612	0.54	ID	0.225	0.319	0.302	0.296	0.308	0.311	0.238	0.129	0.14	0.139	0.131	0.138	0.154	0.151	0.149	0.16	0.16	0.152	0.152	0.154	0.152	0.152	0.131	0.128	0.126	0.142	0.14	0.142	0.135	0.123	0.127	0.13	0.129	0.125	0.13	0.128	0.124	0.129	0.139	0.131
Bodo_saltans_BSAL_63110	0.18	0.305	0.376	0.399	0.257	0.247	0.223	0.276	0.225	ID	0.376	0.362	0.468	0.387	0.362	0.39	0.2	0.237	0.293	0.298	0.287	0.284	0.279	0.279	0.284	0.287	0.287	0.279	0.284	0.287	0.293	0.246	0.133	0.252	0.245	0.24	0.251	0.243	0.237	0.235	0.244	0.23	0.23	0.235	0.249	0.223	0.225	0.269	0.267
Trypanosoma_grayi_DQ04_00941150	0.144	0.25	0.306	0.355	0.33	0.325	0.31	0.325	0.319	0.376	ID	0.611	0.603	0.613	0.616	0.381	0.178	0.215	0.23	0.237	0.23	0.237	0.242	0.237	0.24	0.249	0.24	0.242	0.244	0.249	0.237	0.202	0.13	0.2	0.216	0.209	0.209	0.211	0.2	0.214	0.212	0.203	0.203	0.198	0.209	0.175	0.186	0.206	0.215
Trypanosoma_cruzi_TcCLB.506821.170_beta	0.133	0.242	0.306	0.327	0.326	0.327	0.308	0.307	0.302	0.362	0.611	ID	0.595	0.672	0.563	0.365	0.185	0.213	0.236	0.238	0.234	0.225	0.225	0.223	0.232	0.236	0.238	0.241	0.238	0.243	0.236	0.206	0.128	0.203	0.205	0.194	0.197	0.192	0.188	0.208	0.203	0.195	0.195	0.188	0.199	0.172	0.185	0.196	0.206
TRSC58_01125	0.175	0.32	0.409	0.393	0.31	0.313	0.296	0.372	0.296	0.468	0.603	0.595	ID	0.661	0.566	0.375	0.236	0.274	0.302	0.307	0.299	0.296	0.296	0.299	0.296	0.307	0.307	0.313	0.316	0.316	0.31	0.265	0.148	0.274	0.278	0.261	0.258	0.26	0.252	0.271	0.268	0.257	0.257	0.254	0.278	0.221	0.25	0.264	0.267
Tcono_XP_029230409	0.141	0.246	0.308	0.35	0.333	0.32	0.31	0.318	0.308	0.387	0.613	0.672	0.661	ID	0.619	0.362	0.189	0.225	0.236	0.243	0.233	0.229	0.227	0.229	0.236	0.236	0.243	0.245	0.247	0.252	0.247	0.211	0.125	0.213	0.219	0.212	0.203	0.212	0.201	0.211	0.208	0.197	0.202	0.2	0.211	0.174	0.194	0.207	0.2
TM35_000221100	0.127	0.236	0.294	0.356	0.327	0.322	0.311	0.309	0.311	0.362	0.616	0.563	0.566	0.619	ID	0.38	0.172	0.206	0.231	0.231	0.228	0.226	0.228	0.233	0.235	0.237	0.233	0.242	0.242	0.244	0.24	0.195	0.126	0.197	0.206	0.204	0.197	0.2	0.193	0.2	0.198	0.198	0.196	0.196	0.202	0.169	0.185	0.205	0.205
Procryptobia_sorokini_17755	0.161	0.313	0.4	0.466	0.253	0.262	0.232	0.242	0.238	0.39	0.381	0.365	0.375	0.362	0.38	ID	0.211	0.246	0.288	0.284	0.27	0.275	0.27	0.268	0.268	0.278	0.26	0.255	0.262	0.273	0.268	0.247	0.143	0.271	0.25	0.257	0.252	0.251	0.222	0.248	0.248	0.246	0.241	0.246	0.261	0.229	0.217	0.266	0.273
Azumiobodo_hoyamushi_Ahoy_1306	0.168	0.262	0.262	0.223	0.134	0.143	0.138	0.155	0.129	0.2	0.178	0.185	0.236	0.189	0.172	0.211	ID	0.414	0.391	0.38	0.343	0.363	0.363	0.36	0.37	0.363	0.38	0.377	0.374	0.387	0.377	0.285	0.174	0.258	0.22	0.211	0.211	0.214	0.215	0.24	0.226	0.242	0.242	0.217	0.25	0.24	0.323	0.275	0.268
Neobodo_designnis_Ndes_1778	0.187	0.286	0.314	0.237	0.149	0.157	0.141	0.172	0.14	0.237	0.215	0.213	0.274	0.225	0.206	0.246	0.414	ID	0.457	0.432	0.435	0.443	0.454	0.432	0.446	0.439	0.457	0.468	0.472	0.476	0.454	0.332	0.179	0.332	0.274	0.268	0.274	0.267	0.263	0.284	0.286	0.283	0.283	0.26	0.318	0.282	0.307	0.307	0.33
Parabodo_caudatus_Pcaudatus_NODE_28535	0.217	0.351	0.387	0.267	0.151	0.146	0.138	0.168	0.139	0.293	0.23	0.236	0.302	0.236	0.231	0.288	0.391	0.457	ID	0.697	0.711	0.588	0.597	0.584	0.571	0.571	0.597	0.623	0.614	0.645	0.606	0.375	0.195	0.431	0.32	0.304	0.313	0.312	0.313	0.354	0.352	0.352	0.352	0.313	0.426	0.334	0.358	0.365	0.363
Procryptobia_sorokini_26683_partial	0.2	0.326	0.382	0.266	0.141	0.139	0.129	0.16	0.131	0.298	0.237	0.238	0.307	0.243	0.231	0.284	0.38	0.432	0.697	ID	0.625	0.525	0.521	0.533	0.513	0.505	0.565	0.577	0.561	0.573	0.561	0.372	0.188	0.415	0.3	0.279	0.294	0.287	0.288	0.342	0.334	0.334	0.33	0.294	0.4	0.313	0.349	0.354	0.373
Bodo_saltans_BSAL_48460	0.209	0.321	0.382	0.275	0.151	0.16	0.134	0.168	0.138	0.287	0.23	0.234	0.299	0.233	0.228	0.27	0.343	0.435	0.711	0.625	ID	0.655	0.65	0.646	0.612	0.594	0.637	0.659	0.625	0.633	0.637	0.368	0.191	0.404	0.299	0.287	0.295	0.295	0.289	0.327	0.326	0.322	0.329	0.292	0.385	0.315	0.356	0.346	0.352
Lotmaria_passim_Lpass_AHIJ01000236	0.228	0.318	0.362	0.292	0.164	0.169	0.148	0.18	0.154	0.284	0.237	0.225	0.296	0.229	0.226	0.275	0.363	0.443	0.588	0.525	0.655	ID	0.93	0.939	0.782	0.8	0.683	0.675	0.632	0.67	0.675	0.343	0.193	0.383	0.296	0.285	0.293	0.296	0.283	0.354	0.352	0.352	0.36	0.316	0.411	0.32	0.381	0.35	0.355
Chritidia_fasciculata_CFAC1_290069100	0.228	0.326	0.351	0.292	0.163	0.165	0.145	0.18	0.151	0.279	0.242	0.225	0.296	0.227	0.228	0.27	0.363	0.454	0.597	0.521	0.65	0.93	ID	0.952	0.808	0.813	0.683	0.67	0.649	0.67	0.688	0.333	0.197	0.391	0.303	0.291	0.3	0.303	0.293	0.357	0.356	0.36	0.36	0.316	0.415	0.331	0.381	0.357	0.352
Leptomonas_pyrrhocoris_LpyrH10_05_4100	0.231	0.318	0.351	0.284	0.161	0.167	0.141	0.18	0.149	0.279	0.237	0.223	0.299	0.229	0.233	0.268	0.36	0.432	0.584	0.533	0.646	0.939	0.952	ID	0.786	0.808	0.679	0.679	0.645	0.67	0.679	0.34	0.195	0.383	0.293	0.281	0.29	0.29	0.28	0.35	0.349	0.356	0.356	0.313	0.411	0.313	0.385	0.346	0.352
Endotrypanum_monterogeii_EMOLV88_340039200	0.231	0.336	0.358	0.29	0.163	0.167	0.151	0.186	0.16	0.284	0.24	0.232	0.296	0.236	0.235	0.268	0.37	0.446	0.571	0.513	0.612	0.782	0.808	0.786	ID	0.821	0.666	0.658	0.627	0.64	0.662	0.322	0.179	0.38	0.293	0.281	0.293	0.293	0.297	0.335	0.323	0.338	0.341	0.306	0.399	0.331	0.374	0.346	0.344
Leishmania_major_LMJLV39_340045000	0.224	0.315	0.344	0.287	0.166	0.172	0.152	0.192	0.16	0.287	0.249	0.236	0.307	0.236	0.237	0.278	0.363	0.439	0.571	0.505	0.594	0.8	0.813	0.808	0.821	ID	0.64	0.632	0.597	0.614	0.64	0.326	0.185	0.361	0.293	0.285	0.293	0.296	0.29	0.335	0.327	0.33	0.334	0.296	0.375	0.303	0.362	0.357	0.34
Trypanosoma_grayi_DQ04_00551070	0.224	0.326	0.355	0.29	0.156	0.162	0.145	0.186	0.152	0.287	0.24	0.238	0.307	0.243	0.233	0.26	0.38	0.457	0.597	0.565	0.637	0.683	0.683	0.679	0.666	0.64	ID	0.874	0.813	0.835	0.87	0.347	0.189	0.413	0.306	0.291	0.303	0.29	0.283	0.354	0.341	0.338	0.349	0.306	0.407	0.331	0.35	0.346	0.337
Trypanosoma_cruzi_TcCLB.508257.140_alfa	0.213	0.326	0.358	0.281	0.152	0.158	0.143	0.188	0.152	0.279	0.242	0.241	0.313	0.245	0.242	0.255	0.377	0.468	0.623	0.577	0.659	0.675	0.67	0.679	0.658	0.632	0.874	ID	0.861	0.874	0.865	0.354	0.189	0.402	0.31	0.288	0.303	0.29	0.283	0.354	0.338	0.341	0.349	0.303	0.407	0.317	0.35	0.35	0.34
TRSC58_01229	0.224	0.362	0.376	0.281	0.156	0.165	0.146	0.19	0.154	0.284	0.244	0.238	0.316	0.247	0.242	0.262	0.374	0.472	0.614	0.561	0.625	0.632	0.649	0.645	0.627	0.597	0.813	0.861	ID	0.9	0.848	0.364	0.189	0.42	0.32	0.301	0.313	0.303	0.297	0.364	0.349	0.352	0.352	0.323	0.411	0.32	0.377	0.384	0.374
Tcono_XP_029232441	0.224	0.365	0.369	0.292	0.159	0.165	0.148	0.188	0.152	0.287	0.249	0.243	0.316	0.252	0.244	0.273	0.387	0.476	0.645	0.573	0.633	0.67	0.67	0.67	0.64	0.614	0.835	0.874	0.9	ID	0.852	0.368	0.187	0.413	0.31	0.291	0.303	0.3	0.297	0.357	0.349	0.345	0.356	0.32	0.422	0.32	0.385	0.376	0.363
TM35_001981000	0.224	0.344	0.355	0.287	0.156	0.165	0.145	0.184	0.152	0.293	0.237	0.236	0.31	0.247	0.24	0.268	0.377	0.454	0.606	0.561	0.637	0.675	0.688	0.679	0.662	0.64	0.87	0.865	0.848	0.852	ID	0.35	0.189	0.424	0.313	0.304	0.31	0.309	0.293	0.364	0.352	0.349	0.36	0.316	0.43	0.341	0.362	0.357	0.348
Neobodo_designnis_Ndes_275	0.201	0.28	0.324	0.231	0.15	0.153	0.135	0.162	0.131	0.246	0.202	0.206	0.265	0.211	0.195	0.247	0.285	0.332	0.375	0.372	0.368	0.343	0.333	0.34	0.322	0.326	0.347	0.354	0.364	0.368	0.35	ID	0.244	0.386	0.322	0.317	0.328	0.31	0.313	0.371	0.358	0.358	0.367	0.329	0.397	0.323	0.321	0.35	0.333
Azumiobodo_hoyamushi_Ahoy_13870	0.128	0.151	0.157	0.14	0.131	0.125	0.132	0.156	0.128	0.133	0.13	0.128	0.148	0.125	0.126	0.143	0.174	0.179	0.195	0.188	0.191	0.193	0.197	0.195	0.179	0.185	0.189	0.189	0.189	0.187	0.189	0.244	ID	0.213	0.199	0.195	0.199	0.191	0.187	0.206	0.215	0.207	0.215	0.197	0.205	0.197	0.172	0.17	0.155
Parabodo_caudatus_Pcaudatus_NODE_24941	0.19	0.326	0.358	0.276	0.134	0.137	0.126	0.154	0.126	0.252	0.2	0.203	0.274	0.213	0.197	0.271	0.258	0.332	0.431	0.415	0.404	0.383	0.391	0.383	0.38	0.361	0.413	0.402	0.42	0.413	0.424	0.386	0.213	ID	0.453	0.435	0.443	0.442	0.422	0.53	0.515	0.522	0.518	0.46	0.564	0.53	0.314	0.326	0.357
Lotmaria_passim_Lpass_AHIJ01001380	0.181	0.277	0.3	0.258	0.153	0.154	0.135	0.168	0.142	0.245	0.216	0.205	0.278	0.219	0.206	0.25	0.22	0.274	0.32	0.3	0.299	0.296	0.303	0.293	0.293	0.293	0.306	0.31	0.32	0.31	0.313	0.322	0.199	0.453	ID	0.868	0.879	0.704	0.68	0.566	0.546	0.549	0.566	0.551	0.491	0.404	0.272	0.275	0.284
Chritidia_fasciculata_CFAC1_240021800	0.175	0.278	0.295	0.255	0.151	0.15	0.133	0.166	0.14	0.24	0.209	0.194	0.261	0.212	0.204	0.257	0.211	0.268	0.304	0.279	0.287	0.285	0.291	0.281	0.281	0.285	0.291	0.288	0.301	0.291	0.304	0.317	0.195	0.435	0.868	ID	0.885	0.733	0.707	0.564	0.55	0.55	0.567	0.558	0.479	0.402	0.264	0.265	0.268
Leptomonas_pyrrhocoris_LpyrH10_01_1410	0.183	0.277	0.291	0.255	0.148	0.147	0.132	0.166	0.142	0.251	0.209	0.197	0.258	0.203	0.197	0.252	0.211	0.274	0.313	0.294	0.295	0.293	0.3	0.29	0.293	0.293	0.303	0.303	0.313	0.303	0.31	0.328	0.199	0.443	0.879	0.885	ID	0.734	0.7	0.576	0.556	0.559	0.573	0.558	0.491	0.401	0.269	0.272	0.269
Leishmania_major_LMJLV39_220019900	0.176	0.277	0.278	0.254	0.148	0.146	0.132	0.156	0.135	0.243	0.211	0.192	0.26	0.212	0.2	0.251	0.214	0.267	0.312	0.287	0.295	0.296	0.303	0.29	0.293	0.296	0.29	0.29	0.303	0.3	0.309	0.31	0.191	0.442	0.704	0.733	0.734	ID	0.717	0.564	0.561	0.551	0.561	0.549	0.485	0.398	0.27	0.258	0.27
Endotrypanum_monterogeii_EMOLV88_220018400	0.176	0.277	0.272	0.247	0.135	0.133	0.12	0.145	0.123	0.237	0.2	0.188	0.252	0.201	0.193	0.222	0.215	0.263	0.313	0.288	0.289	0.283	0.293	0.28	0.297	0.29	0.283	0.283	0.297	0.297	0.293	0.313	0.187	0.422	0.68	0.707	0.7	0.717	ID	0.55	0.537	0.54	0.554	0.548	0.486	0.404	0.263	0.257	0.282
Trypanosoma_grayi_DQ04_02811010	0.189	0.292	0.313	0.256	0.15	0.143	0.127	0.16	0.127	0.235	0.214	0.208	0.271	0.211	0.2	0.248	0.24	0.284	0.354	0.342	0.327	0.354	0.357	0.35	0.335	0.335	0.354	0.354	0.364	0.357	0.364	0.371	0.206	0.53	0.566	0.564	0.576	0.564	0.55	ID	0.841	0.833	0.826	0.75	0.573	0.442	0.304	0.299	0.316
TM35_000192520	0.193	0.292	0.317	0.259	0.146	0.14	0.125	0.16	0.13	0.244	0.212	0.203	0.268	0.208	0.198	0.248	0.226	0.286	0.352	0.334	0.326	0.352	0.356	0.349	0.323	0.327	0.341	0.338	0.349	0.349	0.352	0.358	0.215	0.515	0.546	0.55	0.556	0.561	0.537	0.841	ID	0.836	0.821	0.756	0.574	0.435	0.309	0.308	0.325
Trypanosoma_cruzi_TcCLB.511825.60_gamma	0.193	0.292	0.313	0.251	0.138	0.141	0.124	0.156	0.129	0.23	0.203	0.195	0.257	0.197	0.198	0.246	0.242	0.283	0.352	0.334	0.322	0.352	0.36	0.356	0.338	0.33	0.338	0.341	0.352	0.345	0.349	0.358	0.207	0.522	0.549	0.55	0.559	0.551	0.54	0.833	0.836	ID	0.897	0.804	0.574	0.445	0.309	0.294	0.315
TRSC58_03848	0.196	0.285	0.31	0.256	0.136	0.134	0.121	0.152	0.125	0.23	0.203	0.195	0.257	0.202	0.196	0.241	0.242	0.283	0.352	0.33	0.329	0.36	0.36	0.356	0.341	0.334	0.349	0.349	0.352	0.356	0.36	0.367	0.215	0.518	0.566	0.567	0.573	0.561	0.554	0.826	0.821	0.897	ID	0.848	0.585	0.452	0.316	0.298	0.325
Tcono_XP_029224455	0.175	0.266	0.296	0.265	0.14	0.138	0.125	0.158	0.13	0.235	0.198	0.188	0.254	0.2	0.196	0.246	0.217	0.26	0.313	0.294	0.292	0.316	0.316	0.313	0.306	0.296	0.306	0.303	0.323	0.32	0.316	0.329	0.197	0.46	0.551	0.558	0.558	0.549	0.548	0.75	0.756	0.804	0.848	ID	0.518	0.422	0.285	0.275	0.294
Bodo_saltans_BSAL_CYKH01001277_pos43490	0.217	0.304	0.315	0.267	0.149	0.149	0.133	0.157	0.128	0.249	0.209	0.199	0.278	0.211	0.202	0.261	0.25	0.318	0.426	0.4	0.385	0.411	0.415	0.411	0.399	0.375	0.407	0.407	0.411	0.422	0.43	0.397	0.205	0.564	0.491	0.479	0.491	0.485	0.486	0.573	0.574	0.574	0.585	0.518	ID	0.487	0.305	0.355	0.338
Procryptobia_sorokini_19721	0.17	0.274	0.278	0.225	0.124	0.131	0.114	0.154	0.124	0.223	0.175	0.172	0.221	0.174	0.169	0.229	0.24	0.282	0.334	0.313	0.315	0.32	0.331	0.313	0.331	0.303	0.331	0.317	0.32	0.32	0.341	0.323	0.197	0.53	0.404	0.402	0.401	0.398	0.404	0.442	0.435	0.445	0.452	0.422	0.487	ID	0.27	0.254	0.267
Azumiobodo_hoyamushi_Ahoy_21862	0.21	0.291	0.325	0.232	0.135	0.156	0.123	0.155	0.129	0.225	0.186	0.185	0.25	0.194	0.185	0.217	0.323	0.307	0.358	0.349	0.356	0.381	0.381	0.385	0.374	0.362	0.35	0.35	0.377	0.385	0.362	0.321	0.172	0.314	0.272	0.264	0.269	0.27	0.263	0.304	0.309	0.309	0.316	0.285	0.305	0.27	ID	0.449	0.438
Neobodo_designnis_Ndes_825	0.219	0.319	0.362	0.276	0.146	0.156	0.137	0.169	0.139	0.269	0.206	0.196	0.264	0.207	0.205	0.266	0.275	0.307	0.365	0.354	0.346	0.35	0.357	0.346	0.346	0.357	0.346	0.35	0.384	0.376	0.357	0.35	0.17	0.326	0.275	0.265	0.272	0.258	0.257	0.299	0.308	0.294	0.298	0.275	0.355	0.254	0.449	ID	0.554
Procryptobia_sorokini_24815	0.214	0.309	0.379	0.263	0.144	0.162	0.125	0.16	0.131	0.267	0.215	0.206	0.267	0.2	0.205	0.273	0.268	0.33	0.363	0.373	0.352	0.355	0.352	0.352	0.344	0.34	0.337	0.34	0.374	0.363	0.348	0.333	0.155	0.357	0.284	0.268	0.269	0.27	0.282	0.316	0.325	0.315	0.325	0.294	0.338	0.267	0.438	0.554	ID
Lotmaria_passim_Lpass_AHIJ01002658_start_pos=911	0.211	0.34	0.356	0.249	0.146	0.155	0.142	0.178	0.145	0.247	0.216	0.205	0.277	0.215	0.204	0.28	0.289	0.289	0.375	0.379	0.34	0.351	0.343	0.347	0.34	0.34	0.326	0.326	0.351	0.351	0.34	0.317	0.157	0.322	0.263	0.264	0.26	0.273	0.258	0.291	0.287	0.297	0.293	0.268	0.324	0.276	0.407	0.456	0.487
Chritidia_fasciculata_CFAC1_190036800	0.202	0.333	0.363	0.249	0.15	0.159	0.14	0.18	0.143	0.247	0.214	0.203	0.277	0.215	0.204	0.277	0.286	0.292	0.375	0.365	0.347	0.347	0.347	0.351	0.336	0.34	0.326	0.326	0.347	0.351	0.34	0.317	0.157	0.328	0.266	0.267	0.26	0.273	0.255	0.291	0.287	0.297	0.29	0.268	0.324	0.273	0.393	0.459	0.494
Leptomonas_pyrrhocoris_LpyrH10_02_2740	0.208	0.333	0.359	0.254	0.145	0.155	0.139	0.178	0.145	0.247	0.219	0.21	0.289	0.226	0.21	0.275	0.295	0.286	0.382	0.382	0.347	0.351	0.343	0.347	0.347	0.336	0.333	0.333	0.347	0.358	0.34	0.317	0.153	0.335	0.269	0.27	0.266	0.282	0.261	0.298	0.293	0.304	0.304	0.271	0.324	0.282	0.418	0.452	0.491
Leishmania_major_LMJLV39_320030600	0.188	0.327	0.343	0.236	0.145	0.147	0.133	0.17	0.138	0.234	0.198	0.19	0.251	0.201	0.191	0.268	0.283	0.286	0.355	0.355	0.316	0.327	0.327	0.323	0.316	0.316	0.306	0.306	0.32	0.323	0.327	0.311	0.161	0.326	0.255	0.256	0.243	0.259	0.25	0.286	0.284	0.294	0.288	0.266	0.321	0.267	0.391	0.464	0.475
Endotrypanum_monterogeii_EMOLV88_320027600	0.192	0.32	0.371	0.251	0.138	0.145	0.133	0.168	0.138	0.248	0.196	0.19	0.257	0.201	0.189	0.274	0.299	0.303	0.357	0.357	0.317	0.325	0.317	0.321	0.314	0.314	0.303	0.307	0.332	0.332	0.325	0.318	0.156	0.328	0.272	0.266	0.266	0.267	0.251	0.284	0.29	0.296	0.293	0.261	0.314	0.272	0.392	0.469	0.491
Trypanosoma_grayi_DQ04_13121000	0.221	0.337	0.383	0.272	0.158	0.171	0.143	0.184	0.151	0.271	0.219	0.216	0.277	0.213	0.213	0.29	0.283	0.342	0.398	0.394	0.38	0.373	0.376	0.365	0.362	0.365	0.351	0.351	0.373	0.365	0.351	0.343	0.18	0.334	0.305	0.293	0.308	0.293	0.3	0.317	0.313	0.306	0.306	0.273	0.324	0.278	0.463	0.512	0.548
TRSC58_00458	0.224	0.334	0.366	0.253	0.153	0.164	0.136	0.17	0.141	0.265	0.219	0.214	0.274	0.21	0.208	0.275	0.28	0.315	0.387	0.402	0.369	0.358	0.358	0.351	0.347	0.347	0.344	0.34	0.365	0.355	0.344	0.35	0.17	0.334	0.293	0.29	0.302	0.284	0.287	0.321	0.319	0.313	0.316	0.286	0.317	0.272	0.467	0.519	0.555
Tcono_XP_029230410	0.224	0.337	0.383	0.256	0.163	0.171	0.143	0.182	0.149	0.265	0.226	0.223	0.283	0.217	0.215	0.29	0.286	0.325	0.394	0.391	0.387	0.365	0.362	0.358	0.362	0.365	0.347	0.351	0.369	0.365	0.347	0.356	0.176	0.331	0.296	0.293	0.305	0.29	0.293	0.321	0.323	0.309	0.313	0.283	0.313	0.282	0.456	0.512	0.548
TM35_000221090	0.218	0.313	0.366	0.256	0.151	0.16	0.136	0.176	0.143	0.276	0.219	0.214	0.271	0.21	0.21	0.272	0.267	0.309	0.373	0.373	0.355	0.34	0.34	0.333	0.326	0.336	0.326	0.326	0.344	0.34	0.329	0.343	0.172	0.317	0.284	0.272	0.287	0.275	0.284	0.314	0.313	0.306	0.313	0.283	0.313	0.262	0.445	0.491	0.541
Trypanosoma_cruzi_TcCLB.506821.180_delta	0.224	0.313	0.356	0.243	0.141	0.16	0.139	0.174	0.148	0.257	0.207	0.207	0.268	0.206	0.197	0.275	0.283	0.309	0.373	0.373	0.355	0.347	0.34	0.329	0.336	0.333	0.329	0.329	0.351	0.351	0.333	0.35	0.18	0.327	0.296	0.287	0.302	0.29	0.287	0.311	0.313	0.303	0.306	0.276	0.31	0.275	0.442	0.508	0.516
Bodo_saltans_BSAL_63115	0.213	0.31	0.363	0.264	0.14	0.152	0.125	0.166	0.137	0.27	0.208	0.201	0.269	0.204	0.207	0.271	0.273	0.313	0.336	0.354	0.318	0.322	0.329	0.329	0.322	0.326	0.315	0.315	0.347	0.336	0.318	0.326	0.163	0.348	0.299	0.287	0.293	0.29	0.287	0.307	0.322	0.308	0.315	0.281	0.31	0.262	0.444	0.51	0.567
PhM-4_39642	0.225	0.281	0.341	0.241	0.158	0.157	0.134	0.174	0.143	0.266	0.235	0.221	0.283	0.227	0.214	0.255	0.296	0.311	0.396	0.375	0.403	0.401	0.401	0.393	0.381	0.385	0.376	0.384	0.388	0.384	0.372	0.342	0.176	0.332	0.271	0.264	0.277	0.263	0.262	0.302	0.304	0.304	0.304	0.277	0.332	0.25	0.35	0.374	0.386
PhF-6_TR6282|c0_g1_i1__8989	0.235	0.282	0.344	0.233	0.136	0.143	0.125	0.162	0.132	0.266	0.217	0.219	0.282	0.218	0.2	0.246	0.285	0.299	0.391	0.354	0.386	0.372	0.368	0.368	0.364	0.348	0.367	0.383	0.391	0.383	0.371	0.347	0.166	0.356	0.272	0.261	0.272	0.257	0.25	0.297	0.299	0.295	0.299	0.272	0.354	0.26	0.337	0.383	0.388
Parabodo_caudatus_Pcaudatus_NODE_14542	0.187	0.2	0.219	0.175	0.127	0.129	0.128	0.16	0.129	0.184	0.154	0.147	0.181	0.146	0.14	0.179	0.276	0.246	0.274	0.257	0.277	0.283	0.295	0.274	0.289	0.283	0.259	0.24	0.259	0.253	0.256	0.276	0.158	0.23	0.193	0.195	0.195	0.2	0.194	0.223	0.227	0.216	0.219	0.208	0.234	0.189	0.241	0.25	0.266
PhF-6_TR13295|c0_g1_i1_19548	0.228	0.295	0.307	0.242	0.138	0.145	0.122	0.153	0.127	0.25	0.199	0.188	0.25	0.195	0.185	0.236	0.275	0.318	0.391	0.363	0.383	0.377	0.369	0.373	0.361	0.357	0.368	0.368	0.372	0.368	0.375	0.318	0.16	0.328	0.262	0.256	0.262	0.255	0.254	0.295	0.29	0.294	0.297	0.272	0.357	0.27	0.317	0.334	0.364
ABV98301.1_Aqp_Salinispora arenicola CNS205	0.247	0.259	0.285	0.213	0.128	0.128	0.109	0.141	0.113	0.228	0.174	0.173	0.223	0.177	0.165	0.212	0.221	0.277	0.37	0.305	0.372	0.35	0.337	0.346	0.354	0.341	0.344	0.365	0.387	0.387	0.357	0.294	0.146	0.304	0.25	0.243	0.247	0.242	0.231	0.278	0.273	0.276	0.276	0.25	0.29	0.231	0.307	0.325	0.302
QDL68145.1_Aqp_Streptomyces malaysiensis	0.25	0.253	0.256	0.206	0.123	0.126	0.109	0.142	0.114	0.237	0.185	0.18	0.248	0.202	0.18	0.212	0.227	0.28	0.321	0.293	0.337	0.33	0.326	0.334	0.33	0.318	0.349	0.353	0.376	0.38	0.361	0.307	0.136	0.288	0.267	0.263	0.261	0.256	0.246	0.274	0.273	0.276	0.276	0.252	0.296	0.234	0.29	0.295	0.298
AZS48831.1_Aqp_Microbacterium oxydans	0.277	0.285	0.271	0.227	0.135	0.142	0.117	0.153	0.126	0.245	0.19	0.18	0.241	0.184	0.176	0.214	0.235	0.264	0.341	0.303	0.344	0.321	0.334	0.334	0.339	0.309	0.346	0.341	0.358	0.354	0.354	0.281	0.157	0.304	0.28	0.269	0.277	0.262	0.245	0.296	0.306	0.298	0.302	0.274	0.334	0.263	0.307	0.309	0.304
Neobodo_designnis_Ndes_2173	0.24	0.274	0.278	0.19	0.116	0.123	0.102	0.139	0.106	0.22	0.173	0.168	0.226	0.174	0.167	0.19	0.234	0.26	0.342	0.304	0.313	0.307	0.322	0.311	0.311	0.311	0.319	0.303	0.33	0.338	0.319	0.291	0.136	0.311	0.256	0.249	0.256	0.248	0.244	0.297	0.309	0.302	0.306	0.285	0.291	0.251	0.276	0.277	0.273
Percolomonas_cosmopolitus_PerC_WS_CAMPEP_0117451220	0.204	0.229	0.236	0.188	0.109	0.118	0.1	0.133	0.099	0.204	0.152	0.15	0.202	0.155	0.146	0.18	0.171	0.203	0.218	0.224	0.235	0.257	0.267	0.264	0.288	0.253	0.267	0.253	0.267	0.271	0.267	0.222	0.115	0.259	0.216	0.216	0.219	0.208	0.203	0.253	0.256	0.256	0.25	0.232	0.257	0.208	0.226	0.221	0.224
Azumiobodo_hoyamushi_Ahoy_26803	0.257	0.243	0.277	0.195	0.116	0.125	0.107	0.142	0.112	0.234	0.155	0.157	0.21	0.163	0.151	0.208	0.255	0.239	0.33	0.277	0.297	0.286	0.278	0.278	0.298	0.282	0.29	0.286	0.322	0.322	0.31	0.27	0.121	0.265	0.24	0.236	0.237	0.217	0.225	0.237	0.246	0.246	0.246	0.221	0.284	0.234	0.279	0.296	0.292
Procryptobia_sorokini_SRR918867217818	0.204	0.177	0.205	0.153	0.112	0.114	0.108	0.141	0.111	0.155	0.137	0.134	0.167	0.133	0.133	0.157	0.175	0.155	0.198	0.178	0.192	0.192	0.187	0.187	0.189	0.184	0.192	0.187	0.195	0.195	0.187	0.177	0.148	0.187	0.163	0.159	0.163	0.157	0.159	0.174	0.175	0.175	0.177	0.163	0.21	0.145	0.184	0.178	0.191
Percolomonas_cosmopolitus_PerC_AE_CAMPEP_0117426628	0.158	0.194	0.214	0.169	0.103	0.102	0.096	0.122	0.096	0.166	0.144	0.136	0.179	0.136	0.136	0.148	0.19	0.186	0.211	0.207	0.204	0.194	0.211	0.194	0.215	0.218	0.197	0.208	0.204	0.197	0.201	0.152	0.1	0.187	0.171	0.16	0.162	0.16	0.151	0.207	0.204	0.197	0.204	0.186	0.191	0.162	0.183	0.202	0.212
gma_AciX8_0254_MIP_AQPz	0.205	0.171	0.171	0.126	0.082	0.085	0.075	0.087	0.079	0.149	0.119	0.12	0.156	0.122	0.113	0.136	0.151	0.171	0.228	0.209	0.228	0.225	0.222	0.225	0.222	0.211	0.214	0.214	0.214	0.21	0.202	0.185	0.103	0.19	0.176	0.168	0.173	0.157	0.163	0.168	0.176	0.169	0.176	0.155	0.202	0.18	0.19	0.189	0.188
Pharyngomonas_kirbyi_PhaK_GECH01002716	0.179	0.158	0.161	0.122	0.085	0.09	0.081	0.108	0.085	0.156	0.119	0.115	0.144	0.121	0.117	0.13	0.144	0.154	0.189	0.191	0.185	0.173	0.173	0.173	0.189	0.176	0.17	0.176	0.185	0.189	0.17	0.156	0.094	0.17	0.155	0.149	0.15	0.136	0.154	0.151	0.145	0.151	0.159	0.147	0.156	0.151	0.141	0.162	0.165
Hemistasia_phaeocisticola_Hphaeo__55481	0.132	0.139	0.153	0.104	0.064	0.065	0.055	0.072	0.056	0.123	0.099	0.103	0.127	0.102	0.094	0.12	0.132	0.131	0.174	0.155	0.167	0.152	0.158	0.161	0.161	0.142	0.165	0.171	0.19	0.184	0.165	0.145	0.076	0.165	0.146	0.147	0.146	0.147	0.145	0.169	0.17	0.167	0.17	0.162	0.159	0.152	0.18	0.15	0.171
Willaertia_magna_WilM_CADWAF010004482.1	0.133	0.12	0.158	0.106	0.075	0.079	0.066	0.087	0.069	0.113	0.101	0.099	0.116	0.094	0.099	0.123	0.114	0.124	0.167	0.157	0.16	0.148	0.151	0.161	0.151	0.155	0.144	0.144	0.157	0.148	0.141	0.146	0.091	0.158	0.115	0.114	0.115	0.107	0.112	0.13	0.134	0.119	0.122	0.115	0.142	0.117	0.137	0.156	0.144
Naegleria_gruberi_NaeG_FE252057	0.168	0.147	0.181	0.125	0.08	0.088	0.073	0.096	0.075	0.147	0.113	0.111	0.141	0.114	0.117	0.137	0.134	0.163	0.203	0.191	0.199	0.179	0.189	0.193	0.193	0.179	0.176	0.179	0.196	0.186	0.183	0.179	0.111	0.193	0.152	0.147	0.15	0.14	0.154	0.17	0.171	0.162	0.165	0.15	0.189	0.149	0.167	0.185	0.175
Nae_sp_IADA01018121.1	0.138	0.128	0.163	0.129	0.088	0.096	0.074	0.102	0.08	0.16	0.123	0.119	0.149	0.123	0.127	0.147	0.113	0.134	0.163	0.163	0.159	0.144	0.154	0.157	0.154	0.144	0.138	0.138	0.157	0.144	0.146	0.144	0.1	0.172	0.157	0.162	0.155	0.152	0.157	0.157	0.154	0.152	0.154	0.16	0.16	0.143	0.144	0.153	0.15
Naegleria_fawleri_NaeF_KAF0979175	0.134	0.142	0.168	0.134	0.101	0.106	0.086	0.12	0.093	0.161	0.131	0.127	0.154	0.123	0.131	0.145	0.12	0.138	0.164	0.164	0.155	0.148	0.153	0.164	0.161	0.148	0.15	0.153	0.167	0.159	0.15	0.15	0.096	0.178	0.136	0.146	0.146	0.136	0.152	0.157	0.152	0.146	0.146	0.149	0.154	0.138	0.143	0.147	0.139
Naegleria_fawleri_NaeF_KAF0984799	0.174	0.144	0.168	0.12	0.085	0.095	0.08	0.096	0.075	0.143	0.117	0.121	0.142	0.114	0.109	0.125	0.169	0.17	0.212	0.188	0.225	0.212	0.215	0.209	0.192	0.202	0.209	0.212	0.229	0.225	0.199	0.203	0.109	0.168	0.134	0.127	0.137	0.136	0.139	0.166	0.176	0.17	0.17	0.154	0.184	0.123	0.173	0.182	0.185
Nae_sp_IADA01002906.1	0.174	0.15	0.168	0.126	0.091	0.095	0.086	0.102	0.081	0.153	0.125	0.12	0.145	0.114	0.107	0.129	0.163	0.163	0.222	0.209	0.212	0.205	0.212	0.212	0.189	0.192	0.192	0.202	0.215	0.219	0.199	0.184	0.097	0.18	0.146	0.138	0.14	0.139	0.139	0.163	0.173	0.161	0.164	0.148	0.176	0.131	0.191	0.188	0.198
Naegleria_fawleri_NaeF_KAF0980815	0.12	0.143	0.153	0.093	0.062	0.063	0.06	0.082	0.061	0.106	0.091	0.088	0.106	0.084	0.092	0.096	0.141	0.144	0.181	0.163	0.177	0.162	0.17	0.166	0.185	0.17	0.181	0.188	0.185	0.181	0.185	0.144	0.085	0.175	0.109	0.107	0.105	0.105	0.104	0.128	0.139	0.143	0.129	0.121	0.137	0.153	0.17	0.167	0.18
Pharyngomonas_kirbyi_PhaK_GECH01013527	0.19	0.174	0.18	0.137	0.094	0.098	0.085	0.107	0.084	0.165	0.133	0.134	0.176	0.141	0.128	0.142	0.162	0.16	0.214	0.219	0.228	0.214	0.221	0.228	0.225	0.214	0.218	0.218	0.235	0.221	0.228	0.201	0.111	0.197	0.147	0.148	0.147	0.148	0.143	0.169	0.176	0.17	0.167	0.159	0.195	0.15	0.189	0.195	0.188
Sulcionema_specki_Sspecki_83946_AQP1x	0.122	0.116	0.121	0.116	0.079	0.079	0.074	0.088	0.086	0.125	0.118	0.104	0.122	0.116	0.118	0.114	0.094	0.106	0.128	0.12	0.116	0.114	0.121	0.119	0.121	0.119	0.126	0.131	0.138	0.133	0.128	0.107	0.07	0.133	0.125	0.121	0.125	0.127	0.127	0.122	0.127	0.125	0.122	0.129	0.114	0.122	0.125	0.117	0.117
Eutreptiella_gymnastica_Egym_9991	0.133	0.154	0.172	0.14	0.072	0.079	0.067	0.094	0.078	0.159	0.1	0.109	0.135	0.108	0.101	0.138	0.12	0.127	0.161	0.146	0.148	0.148	0.151	0.145	0.155	0.136	0.164	0.148	0.155	0.158	0.145	0.132	0.073	0.165	0.16	0.157	0.157	0.137	0.148	0.154	0.154	0.154	0.148	0.151	0.148	0.161	0.146	0.144	0.156
Sulcionema_specki_Sspecki_83946_AQP2x(2)_parte2	0.168	0.153	0.153	0.123	0.072	0.073	0.064	0.088	0.07	0.146	0.102	0.103	0.132	0.106	0.101	0.124	0.139	0.17	0.21	0.168	0.184	0.188	0.192	0.195	0.206	0.195	0.202	0.202	0.213	0.217	0.192	0.159	0.088	0.175	0.156	0.151	0.156	0.149	0.161	0.16	0.161	0.151	0.155	0.148	0.179	0.154	0.17	0.18	0.163
Hemistasia_phaeocisticola_Hphaeo__43741	0.176	0.145	0.155	0.12	0.076	0.075	0.077	0.097	0.077	0.138	0.105	0.105	0.137	0.108	0.099	0.126	0.15	0.152	0.215	0.2	0.2	0.174	0.18	0.18	0.201	0.187	0.197	0.211	0.197	0.194	0.191	0.178	0.097	0.188	0.158	0.156	0.164	0.146	0.154	0.168	0.163	0.16	0.172	0.155	0.186	0.179	0.166	0.183	0.171
Hemistasia_phaeocisticola_Hphaeo__43739	0.166	0.152	0.161	0.117	0.077	0.08	0.073	0.097	0.078	0.125	0.1	0.1	0.134	0.103	0.098	0.126	0.155	0.145	0.209	0.189	0.195	0.174	0.181	0.181	0.199	0.174	0.181	0.199	0.199	0.202	0.188	0.176	0.105	0.181	0.153	0.148	0.153	0.143	0.143	0.182	0.187	0.17	0.183	0.171	0.193	0.163	0.187	0.19	0.186
Euglena_gracilis_Egra_01019379	0.159	0.184	0.187	0.146	0.097	0.097	0.083	0.107	0.084	0.155	0.133	0.134	0.154	0.128	0.124	0.158	0.156	0.155	0.195	0.192	0.195	0.192	0.195	0.192	0.207	0.186	0.207	0.21	0.207	0.213	0.198	0.175	0.104	0.186	0.155	0.155	0.157	0.16	0.147	0.171	0.171	0.174	0.177	0.163	0.177	0.177	0.142	0.174	0.154
Euglena_gracilis_Egra_01013944	0.155	0.187	0.199	0.146	0.097	0.1	0.086	0.112	0.087	0.153	0.129	0.128	0.154	0.124	0.12	0.165	0.155	0.16	0.19	0.183	0.187	0.187	0.19	0.187	0.196	0.178	0.196	0.196	0.193	0.202	0.187	0.173	0.102	0.189	0.157	0.158	0.16	0.16	0.152	0.169	0.169	0.174	0.18	0.165	0.179	0.18	0.146	0.172	0.155
Rhabdomonas costata_Rcos_25224	0.159	0.183	0.186	0.138	0.1	0.099	0.089	0.117	0.098	0.156	0.126	0.123	0.147	0.119	0.116	0.166	0.166	0.175	0.201	0.19	0.192	0.19	0.192	0.192	0.195	0.187	0.19	0.19	0.201	0.207	0.192	0.172	0.102	0.18	0.152	0.163	0.16	0.159	0.147	0.173	0.184	0.187	0.187	0.178	0.19	0.173	0.144	0.172	0.169
Andalucia_godoyi_ANDGO_07777.mRNA.1	0.164	0.155	0.142	0.118	0.07	0.079	0.073	0.1	0.081	0.14	0.096	0.09	0.12	0.096	0.093	0.115	0.147	0.149	0.169	0.159	0.152	0.162	0.162	0.166	0.172	0.185	0.166	0.169	0.172	0.182	0.166	0.146	0.086	0.16	0.154	0.154	0.16	0.168	0.16	0.158	0.158	0.155	0.158	0.16	0.154	0.169	0.138	0.142	0.139
Andalucia_godoyi_ANDGO_01190.mRNA.1	0.158	0.155	0.142	0.118	0.07	0.079	0.07	0.099	0.081	0.137	0.096	0.09	0.12	0.096	0.093	0.115	0.147	0.152	0.169	0.159	0.156	0.162	0.162	0.166	0.172	0.182	0.166	0.169	0.172	0.182	0.166	0.146	0.085	0.166	0.154	0.154	0.16	0.168	0.16	0.158	0.158	0.155	0.158	0.16	0.154	0.166	0.138	0.142	0.139
Andalucia_godoyi_ANDGO_02472.mRNA.1	0.174	0.169	0.159	0.132	0.08	0.089	0.08	0.1	0.089	0.148	0.11	0.114	0.142	0.113	0.112	0.128	0.157	0.145	0.187	0.152	0.174	0.174	0.177	0.174	0.197	0.194	0.177	0.184	0.181	0.194	0.171	0.165	0.096	0.17	0.167	0.164	0.167	0.163	0.167	0.162	0.163	0.16	0.166	0.173	0.166	0.179	0.146	0.156	0.153
llu_AKJ09_04724_AQPN	0.233	0.168	0.168	0.136	0.078	0.085	0.08	0.107	0.089	0.158	0.115	0.114	0.152	0.118	0.113	0.124	0.177	0.187	0.222	0.183	0.213	0.219	0.223	0.219	0.227	0.211	0.222	0.218	0.23	0.238	0.218	0.2	0.105	0.192	0.168	0.165	0.171	0.16	0.163	0.176	0.187	0.184	0.191	0.174	0.219	0.149	0.196	0.202	0.194
afi_Acife_0602_AQPN	0.206	0.178	0.175	0.127	0.081	0.084	0.071	0.096	0.082	0.174	0.125	0.116	0.149	0.12	0.116	0.121	0.157	0.15	0.215	0.186	0.204	0.205	0.205	0.205	0.223	0.212	0.197	0.19	0.201	0.201	0.183	0.171	0.094	0.185	0.167	0.162	0.164	0.156	0.159	0.172	0.173	0.183	0.173	0.158	0.184	0.156	0.203	0.169	0.166
Pharyngomonas_kirbyi_PhaK_GECH01008132	0.18	0.165	0.183	0.131	0.08	0.089	0.08	0.104	0.083	0.151	0.114	0.113	0.148	0.119	0.108	0.128	0.141	0.135	0.204	0.178	0.183	0.181	0.187	0.184	0.177	0.181	0.177	0.177	0.181	0.181	0.171	0.164	0.108	0.168	0.154	0.143	0.142	0.141	0.15	0.16	0.161	0.151	0.155	0.14	0.181	0.139	0.154	0.161	0.182
Andalucia_godoyi_ANDGO_01530.mRNA.1	0.191	0.192	0.176	0.137	0.098	0.1	0.086	0.11	0.091	0.169	0.124	0.123	0.166	0.127	0.117	0.146	0.139	0.135	0.222	0.193	0.214	0.233	0.233	0.236	0.201	0.197	0.197	0.197	0.208	0.208	0.204	0.196	0.11	0.201	0.175	0.164	0.172	0.164	0.158	0.202	0.199	0.206	0.212	0.191	0.22	0.161	0.186	0.196	0.186
Andalucia_godoyi_ANDGO_05371.mRNA.1	0.159	0.164	0.162	0.153	0.097	0.092	0.091	0.105	0.091	0.2	0.134	0.134	0.169	0.149	0.131	0.144	0.127	0.129	0.16	0.147	0.154	0.182	0.182	0.179	0.165	0.154	0.165	0.154	0.157	0.163	0.157	0.146	0.098	0.18	0.147	0.147	0.153	0.155	0.161	0.163	0.166	0.163	0.177	0.185	0.168	0.154	0.134	0.138	0.132
Eutreptiella_gymnastica_Egym_18010	0.146	0.123	0.123	0.113	0.088	0.09	0.08	0.096	0.073	0.169	0.112	0.108	0.124	0.102	0.097	0.116	0.107	0.118	0.136	0.126	0.136	0.136	0.139	0.136	0.141	0.139	0.139	0.139	0.141	0.136	0.128	0.12	0.071	0.125	0.139	0.139	0.142	0.137	0.142	0.128	0.134	0.128	0.139	0.134	0.113	0.125	0.116	0.136	0.138
Hemistasia_phaeocisticola_Hphaeo__10351	0.166	0.159	0.162	0.127	0.075	0.078	0.066	0.088	0.072	0.128	0.113	0.111	0.149	0.126	0.109	0.119	0.137	0.128	0.174	0.158	0.163	0.177	0.18	0.183	0.164	0.183	0.164	0.177	0.183	0.183	0.174	0.145	0.089	0.144	0.143	0.141	0.14	0.142	0.153	0.145	0.149	0.158	0.158	0.146	0.19	0.117	0.167	0.162	0.177
Reclinomonas_americana_RecJAK_EC796350	0.138	0.102	0.102	0.09	0.051	0.052	0.058	0.079	0.069	0.103	0.077	0.068	0.096	0.079	0.074	0.076	0.095	0.116	0.148	0.121	0.143	0.148	0.148	0.152	0.141	0.141	0.122	0.133	0.133	0.129	0.122	0.116	0.071	0.11	0.106	0.105	0.106	0.101	0.106	0.109	0.113	0.106	0.11	0.101	0.1	0.093	0.123	0.127	0.121
Lotmaria_passim_Lpass_AHIJ01001535	0.146	0.146	0.147	0.128	0.078	0.09	0.076	0.099	0.084	0.147	0.114	0.115	0.142	0.113	0.104	0.116	0.123	0.125	0.17	0.156	0.15	0.133	0.136	0.133	0.139	0.136	0.153	0.159	0.173	0.168	0.148	0.117	0.074	0.156	0.159	0.154	0.154	0.14	0.154	0.154	0.145	0.162	0.162	0.162	0.133	0.129	0.134	0.139	0.144
Chritidia_fasciculata_CFAC1_270006300	0.148	0.154	0.152	0.13	0.083	0.092	0.077	0.101	0.087	0.142	0.112	0.109	0.147	0.111	0.106	0.119	0.12	0.114	0.156	0.145	0.138	0.127	0.13	0.127	0.142	0.133	0.139	0.15	0.164	0.153	0.136	0.12	0.065	0.144	0.137	0.137	0.137	0.129	0.137	0.145	0.137	0.148	0.151	0.159	0.124	0.109	0.126	0.133	0.133
Leptomonas_pyrrhocoris_LpyrH10_32_1190	0.15	0.15	0.175	0.121	0.078	0.084	0.069	0.09	0.073	0.129	0.108	0.104	0.133	0.107	0.095	0.114	0.119	0.127	0.172	0.159	0.165	0.143	0.14	0.143	0.156	0.156	0.15	0.166	0.169	0.166	0.15	0.141	0.071	0.163	0.151	0.147	0.142	0.127	0.138	0.152	0.152	0.161	0.164	0.16	0.14	0.121	0.138	0.142	0.154
Endotrypanum_monterogeii_EMOLV88_310005100	0.137	0.16	0.155	0.125	0.086	0.089	0.078	0.099	0.082	0.134	0.114	0.111	0.142	0.117	0.106	0.123	0.115	0.108	0.164	0.142	0.149	0.132	0.132	0.132	0.153	0.138	0.144	0.147	0.161	0.158	0.141	0.126	0.069	0.147	0.14	0.131	0.134	0.129	0.134	0.151	0.145	0.154	0.157	0.159	0.132	0.129	0.128	0.132	0.135
Leishmania_major_LMJLV39_310005100.1	0.14	0.149	0.15	0.128	0.072	0.082	0.073	0.093	0.079	0.137	0.112	0.109	0.145	0.115	0.104	0.123	0.12	0.114	0.162	0.148	0.162	0.139	0.139	0.142	0.151	0.148	0.145	0.154	0.159	0.159	0.145	0.125	0.081	0.147	0.131	0.137	0.134	0.14	0.145	0.156	0.156	0.159	0.165	0.165	0.141	0.126	0.134	0.13	0.141
Blechomonas_ayalai_Baya_039_0680	0.148	0.146	0.143	0.139	0.072	0.088	0.078	0.094	0.082	0.139	0.1	0.099	0.134	0.102	0.103	0.118	0.12	0.112	0.148	0.131	0.142	0.139	0.133	0.136	0.133	0.136	0.139	0.145	0.15	0.148	0.133	0.13	0.077	0.145	0.144	0.144	0.138	0.14	0.144	0.132	0.132	0.146	0.149	0.154	0.145	0.123	0.132	0.131	0.144
Trypanosoma_vivax_TvY486_1013610	0.155	0.145	0.148	0.139	0.088	0.081	0.073	0.097	0.079	0.152	0.119	0.114	0.153	0.126	0.114	0.117	0.122	0.122	0.18	0.149	0.161	0.152	0.152	0.155	0.162	0.159	0.162	0.168	0.171	0.171	0.159	0.132	0.085	0.164	0.131	0.127	0.128	0.127	0.13	0.141	0.148	0.148	0.154	0.144	0.154	0.131	0.139	0.157	0.148
Trypanosoma_congolense_TcIL3000_10_12040	0.142	0.134	0.14	0.124	0.09	0.089	0.077	0.101	0.081	0.148	0.111	0.106	0.144	0.122	0.113	0.11	0.109	0.113	0.144	0.119	0.126	0.129	0.132	0.129	0.135	0.132	0.132	0.144	0.149	0.146	0.135	0.115	0.075	0.122	0.118	0.126	0.126	0.12	0.118	0.138	0.132	0.129	0.129	0.136	0.127	0.112	0.123	0.14	0.124
Trypanosoma_brucei_Tb927.10.14160_AQP3	0.143	0.135	0.141	0.121	0.083	0.077	0.072	0.093	0.076	0.136	0.1	0.097	0.129	0.108	0.097	0.114	0.109	0.116	0.15	0.13	0.132	0.121	0.121	0.124	0.133	0.13	0.127	0.142	0.147	0.139	0.13	0.132	0.074	0.133	0.105	0.11	0.113	0.115	0.115	0.137	0.131	0.131	0.131	0.125	0.148	0.112	0.125	0.146	0.132
Trypanosoma_evansi_TevSTIB805.10.14890	0.143	0.135	0.141	0.121	0.083	0.077	0.072	0.093	0.076	0.136	0.1	0.097	0.129	0.108	0.097	0.114	0.109	0.116	0.15	0.13	0.132	0.121	0.121	0.124	0.133	0.13	0.127	0.142	0.147	0.139	0.13	0.132	0.074	0.133	0.105	0.11	0.113	0.115	0.115	0.137	0.131	0.131	0.131	0.125	0.148	0.112	0.125	0.146	0.132
Trypanosoma_brucei_Tb927.10.14170_AQP2	0.156	0.13	0.136	0.132	0.08	0.074	0.072	0.084	0.076	0.134	0.1	0.097	0.125	0.102	0.093	0.127	0.117	0.108	0.161	0.133	0.138	0.13	0.127	0.124	0.135	0.135	0.127	0.141	0.144	0.138	0.132	0.126	0.086	0.147	0.121	0.123	0.124	0.129	0.123	0.137	0.135	0.143	0.137	0.133	0.142	0.119	0.117	0.138	0.124
Trypanosoma_evansi_TevSTIB805.10.14910	0.156	0.13	0.136	0.132	0.08	0.074	0.072	0.084	0.076	0.134	0.1	0.097	0.125	0.102	0.093	0.127	0.117	0.108	0.161	0.133	0.138	0.13	0.127	0.124	0.135	0.135	0.127	0.141	0.144	0.138	0.132	0.126	0.086	0.147	0.121	0.123	0.124	0.129	0.123	0.137	0.135	0.143	0.137	0.133	0.142	0.119	0.117	0.138	0.124
Trypanosoma_brucei_Tb927.6.1520_AQP1	0.129	0.127	0.14	0.129	0.09	0.087	0.075	0.097	0.081	0.149	0.107	0.105	0.142	0.116	0.109	0.12	0.109	0.111	0.138	0.119	0.123	0.126	0.121	0.123	0.129	0.126	0.118	0.126	0.132	0.126	0.115	0.123	0.077	0.138	0.117	0.135	0.126	0.127	0.13	0.13	0.134	0.136	0.134	0.135	0.127	0.1	0.118	0.137	0.124
Trypanosoma_evansi_TevSTIB805.6.1570	0.131	0.129	0.14	0.129	0.088	0.085	0.077	0.099	0.081	0.147	0.109	0.105	0.142	0.116	0.105	0.122	0.109	0.113	0.138	0.116	0.12	0.123	0.121	0.121	0.129	0.126	0.115	0.123	0.129	0.123	0.112	0.12	0.077	0.135	0.117	0.135	0.126	0.127	0.13	0.133	0.136	0.139	0.136	0.137	0.125	0.1	0.115	0.137	0.122
Trypanosoma_grayi_DQ04_02291050	0.134	0.136	0.149	0.132	0.09	0.089	0.084	0.105	0.083	0.146	0.114	0.112	0.146	0.122	0.114	0.126	0.126	0.111	0.171	0.151	0.165	0.157	0.149	0.152	0.154	0.146	0.152	0.16	0.169	0.16	0.154	0.12	0.081	0.163	0.131	0.138	0.128	0.129	0.127	0.139	0.128	0.128	0.128	0.129	0.153	0.13	0.126	0.14	0.135
EBMYCP00000044076_M_smeg_TIM_GlpF	0.186	0.144	0.159	0.126	0.065	0.067	0.068	0.086	0.071	0.125	0.098	0.094	0.128	0.105	0.1	0.119	0.135	0.14	0.197	0.168	0.193	0.197	0.197	0.204	0.197	0.19	0.194	0.208	0.215	0.222	0.197	0.147	0.088	0.152	0.123	0.124	0.123	0.122	0.127	0.135	0.13	0.139	0.142	0.131	0.148	0.139	0.16	0.145	0.142
WP_008355330_N_bacterium_GlpF	0.217	0.161	0.164	0.134	0.074	0.07	0.075	0.096	0.079	0.135	0.112	0.106	0.141	0.112	0.105	0.119	0.147	0.141	0.196	0.183	0.199	0.192	0.196	0.203	0.2	0.192	0.207	0.221	0.221	0.221	0.203	0.163	0.095	0.164	0.133	0.125	0.127	0.121	0.132	0.143	0.15	0.147	0.153	0.138	0.17	0.141	0.175	0.172	0.171
YP_003115825_C_acidophila_glpF	0.19	0.163	0.181	0.141	0.079	0.08	0.078	0.1	0.083	0.138	0.117	0.109	0.141	0.118	0.115	0.128	0.146	0.153	0.197	0.178	0.197	0.187	0.191	0.191	0.187	0.191	0.184	0.197	0.211	0.215	0.201	0.145	0.103	0.154	0.144	0.147	0.144	0.137	0.148	0.146	0.156	0.144	0.15	0.138	0.169	0.138	0.167	0.161	0.146
Eutreptiella_gymnastica_Egym_14	0.141	0.132	0.127	0.129	0.093	0.099	0.076	0.102	0.08	0.132	0.121	0.112	0.141	0.119	0.114	0.12	0.1	0.12	0.145	0.127	0.147	0.137	0.142	0.139	0.134	0.129	0.142	0.147	0.147	0.142	0.142	0.125	0.077	0.122	0.135	0.132	0.132	0.143	0.138	0.128	0.128	0.126	0.134	0.134	0.135	0.117	0.128	0.12	0.129
ETX05898_C_enthoth_GlpF	0.193	0.141	0.148	0.11	0.068	0.076	0.068	0.095	0.077	0.134	0.101	0.1	0.127	0.103	0.092	0.112	0.127	0.157	0.197	0.158	0.179	0.197	0.201	0.194	0.211	0.208	0.207	0.204	0.2	0.2	0.2	0.141	0.079	0.133	0.136	0.134	0.147	0.129	0.146	0.147	0.151	0.145	0.151	0.142	0.157	0.139	0.147	0.141	0.129
JPZV01214173_Blatta_Glp	0.178	0.134	0.14	0.109	0.07	0.072	0.068	0.093	0.072	0.121	0.089	0.084	0.117	0.091	0.084	0.104	0.09	0.135	0.175	0.141	0.147	0.168	0.175	0.175	0.158	0.162	0.164	0.175	0.182	0.168	0.171	0.137	0.082	0.151	0.125	0.123	0.13	0.113	0.129	0.138	0.132	0.135	0.138	0.13	0.154	0.127	0.133	0.143	0.125
Rhynchopus_euleeides_Rhy_euleeides14533	0.184	0.15	0.141	0.113	0.075	0.082	0.067	0.084	0.072	0.132	0.098	0.098	0.126	0.101	0.095	0.125	0.136	0.136	0.191	0.162	0.171	0.168	0.171	0.171	0.168	0.164	0.178	0.164	0.175	0.178	0.164	0.163	0.09	0.166	0.138	0.136	0.132	0.123	0.131	0.149	0.146	0.146	0.15	0.137	0.156	0.127	0.157	0.165	0.169
Rhynchopus_rumis_Rhumri_3898	0.171	0.129	0.135	0.116	0.067	0.071	0.057	0.077	0.066	0.134	0.095	0.096	0.12	0.099	0.098	0.116	0.135	0.145	0.189	0.168	0.195	0.179	0.179	0.182	0.189	0.175	0.175	0.165	0.172	0.172	0.168	0.147	0.074	0.131	0.114	0.113	0.109	0.117	0.125	0.135	0.133	0.136	0.139	0.128	0.129	0.119	0.163	0.154	0.163
Bodo_saltans_BSAL_39865	0.152	0.118	0.157	0.122	0.075	0.087	0.08	0.105	0.087	0.114	0.091	0.086	0.114	0.094	0.083	0.115	0.142	0.138	0.157	0.159	0.157	0.166	0.163	0.163	0.169	0.16	0.154	0.148	0.166	0.157	0.16	0.142	0.1	0.146	0.149	0.144	0.144	0.14	0.138	0.162	0.155	0.163	0.171	0.161	0.159	0.125	0.155	0.163	0.155
PhF-6_TR13295_48076_AQP2xparte2	0.13	0.152	0.152	0.106	0.07	0.066	0.062	0.083	0.064	0.121	0.099	0.095	0.13	0.103	0.092	0.11	0.108	0.136	0.173	0.139	0.176	0.178	0.17	0.174	0.178	0.166	0.15	0.15	0.15	0.162	0.162	0.139	0.068	0.144	0.143	0.147	0.143	0.148	0.142	0.136	0.14	0.133	0.13	0.118	0.176	0.139	0.156	0.146	0.163
PhM-4_32405	0.149	0.127	0.142	0.137	0.089	0.098	0.088	0.115	0.101	0.123	0.106	0.103	0.121	0.1	0.098	0.11	0.156	0.153	0.183	0.168	0.171	0.18	0.18	0.18	0.191	0.18	0.197	0.183	0.174	0.183	0.177	0.15	0.121	0.141	0.132	0.128	0.134	0.126	0.14	0.14	0.141	0.152	0.146	0.134	0.151	0.133	0.175	0.154	0.156
Rhynchopus_euleeides_Rhy_euleeides24370	0.136	0.141	0.12	0.084	0.061	0.067	0.06	0.076	0.062	0.096	0.086	0.077	0.091	0.075	0.077	0.094	0.138	0.119	0.149	0.136	0.168	0.182	0.188	0.185	0.178	0.162	0.168	0.165	0.168	0.172	0.155	0.125	0.078	0.125	0.118	0.114	0.113	0.115	0.126	0.134	0.123	0.135	0.141	0.127	0.13	0.134	0.156	0.156	0.144
Diplonema_ambulator_D_ambulator_5830	0.099	0.101	0.101	0.081	0.073	0.082	0.079	0.106	0.082	0.097	0.091	0.089	0.106	0.088	0.088	0.098	0.119	0.112	0.108	0.103	0.108	0.12	0.122	0.12	0.127	0.113	0.11	0.12	0.115	0.125	0.108	0.105	0.077	0.102	0.098	0.098	0.1	0.098	0.1	0.093	0.091	0.102	0.114	0.119	0.098	0.101	0.105	0.09	0.102
Hemistasia_phaeocisticola_Hphaeo__16348	0.137	0.145	0.167	0.113	0.074	0.066	0.054	0.072	0.06	0.124	0.098	0.094	0.112	0.093	0.088	0.106	0.129	0.12	0.158	0.152	0.161	0.139	0.149	0.146	0.155	0.13	0.13	0.136	0.133	0.136	0.126	0.132	0.076	0.137	0.137	0.131	0.14	0.134	0.143	0.142	0.154	0.163	0.157	0.163	0.144	0.132	0.152	0.136	0.16
PhF-6_TR13295_48076_AQP2x	0.099	0.146	0.127	0.095	0.07	0.061	0.066	0.078	0.066	0.095	0.078	0.073	0.094	0.075	0.075	0.096	0.132	0.125	0.14	0.138	0.147	0.137	0.151	0.14	0.162	0.148	0.137	0.126	0.144	0.144	0.133	0.128	0.07	0.123	0.1	0.099	0.097	0.1	0.105	0.115	0.112	0.116	0.119	0.109	0.137	0.123	0.143	0.147	0.128
[truncated: 83 more columns]
