# Supplementary material for: AQPX-cluster aquaporins and aquaglyceroporins are asymmetrically distributed in trypanosomes
Source: Commun Biol. 2021 Aug 10;4:953. doi: 10.1038/s42003-021-02472-9 (PMC8355241; doi:10.1038/s42003-021-02472-9)
Supplement: Supplementary file 9 — Supplementary Data 6 [file 42003_2021_2472_MOESM9_ESM.xlsx]

## Sheet: Supplementary_Data 6
Tittle: AQPX-cluster aquaporins and aquaglyceroporins are asymmetrically distributed in trypanosomes
Authors: Fiorella Carla Tesan, Juan Ramiro Lorenzo Lopez, Karina Alleva and Ana Romina Fox
Supplementary Data 6. Key MIP residues, solutes permeation and localization.			Key MIP residues														Solute transport						Localization
Clade identification		Sequence	P2	P3	P4	P5	N	P	A	N	P	A	TM2	TM5	LE1	LE2	water	glycerol	urea	As(III)/Sb(III)	other	Bibliography			Bibliography
	Bacterial AqpX	ABV98301.1_Aqp_Salinispora_arenicola_CNS205	A	A	H	L	N	P	A	N	P	A	I	A	A	V
		QDL68145.1_Aqp_Streptomyces_malaysiensis	A	S	Y	L	N	P	A	N	P	A	I	A	G	V
		AZS48831.1_Aqp_Microbacterium_oxydans	A	S	Y	L	N	P	A	N	P	A	I	A	G	V
3	Heterolobosea AqpX	PerC_WS_CAMPEP_0117451220	A	C	Y	W	N	P	A	N	P	S	I	I	A	V
		PerC_AE_CAMPEP_0117426628	A	A	Y	W	N	P	A	N	P	A	V	I	A	I
3	Kinetiplastid and Diplonemid ApqX	Ahoy_26803	S	Q	Y	W	N	P	A	N	P	A	I	A	A	V
		Ndes_2173	T	H	Y	W	N	P	A	N	P	A	I	A	G	V
		Hphaeo_65470	G	V	Y	W	N	P	A	N	P	A	I	I	A	V
		Psor_7818	A	Q	Y	W	N	P	A	N	P	A	I	V	A	V
		BSAL_39865	A	Q	Y	W	N	P	A	N	P	A	V	A	A	I
		Pcon_0020620	-	A	Y	A	N	A	A	N	P	T	A	V	A	-
3	Prokinetopl AqpX	PhF-6_19548	S	Q	Y	W	N	P	A	N	P	A	I	A	G	V
		PhM-4_39642	A	Q	Y	W	N	P	A	N	P	A	I	A	G	V
		PhF-6_8989	S	Q	Y	W	N	P	A	N	P	A	I	A	G	V
		PhM-4_32405	S	Q	Y	W	N	P	S	N	P	G	V	L	A	V
		Pcau_14542	A	Q	Y	W	N	P	A	N	P	A	I	V	G	V
3	Beta AqpX	Ahoy_21518	A	H	Y	W	N	P	S	N	P	A	I	T	G	V
		Ndes_810	A	Q	Y	W	N	P	A	N	P	A	V	G	G	V
		Psor_17755	A	Q	Y	W	N	P	A	N	P	A	I	A	G	V
		Pcau_17992	A	Q	Y	W	N	P	A	N	P	A	V	V	G	I
		BSAL_63110	A	Q	Y	W	N	P	A	N	P	A	I	A	G	L
		Pcon_0016670	A	Q	Y	W	N	P	A	N	P	A	I	S	G	A
		DQ04_00941150	A	Q	Y	W	N	P	A	N	P	A	I	S	G	A
		TcCLB.506821.170_beta	A	Q	Y	W	N	P	A	N	P	A	I	S	G	A
		TRSC58_01125	A	Q	Y	W	N	P	A	N	P	A	I	S	G	A
		Tcono_XP_029230409	A	Q	Y	W	N	P	A	N	P	A	I	S	G	A
		TM35_000221100	A	Q	Y	W	N	P	A	N	P	A	I	S	G	A
		Trypa_GHMF01000558_partial_beta	A	Q	Y	W	N	P	A	N	P	A	I	S	G	A
		CCW60403 EM1	A	Q	H	W	N	P	A	N	P	A	T	V	G	V
		CCW67713_Hart1	A	Q	N	W	N	P	A	N	P	A	I	V	G	V
		Lpass_AHIJ01002658	A	Q	Y	W	N	P	A	N	P	A	I	S	G	A
		LpyrH10_02_2750	A	Q	Y	W	N	P	A	N	P	A	I	S	G	A
		CFAC1_190036900	A	Q	Y	W	N	P	A	N	P	A	I	S	G	A
		LMJLV39_320030700	A	Q	Y	W	N	P	A	N	P	A	I	S	G	A
		LdBPK.32.2.002500	A	Q	Y	W	N	P	A	N	P	A	I	S	G	A
		EMOLV88_320027700	A	Q	Y	W	N	P	A	N	P	A	I	S	G	A
		EPY43640.1_Adeanei	S	Q	Y	W	N	P	A	N	P	A	I	S	G	A
		AUXH01000156_Sculicis	A	Q	Y	W	N	P	A	N	P	A	I	S	G	A
3	Alpha AqpX	Ahoy_1306	A	Q	F	W	N	P	A	N	P	A	I	T	G	I
		Ndes_1778	A	Q	F	W	N	P	A	N	P	A	I	A	G	V
		Pcau_28535	A	Q	Y	W	N	P	A	N	P	A	I	A	G	V
		Psor_26683_partial	A	Q	Y	W	N	P	A	N	P	A	I	A	G	V
		BSAL_48460	A	Q	Y	W	N	P	A	N	P	A	I	A	G	V
		PCON_0036940	A	Q	Y	W	N	P	A	N	P	A	I	S	G	I
		DQ04_00551070	A	Q	Y	W	N	P	A	N	P	A	I	S	G	V
		TcCLB.508257.140_alfa	A	Q	Y	W	N	P	A	N	P	A	I	S	G	V	Y (VERY LOW)	N				Montalvetti et al., 2004	amastigotes, trypomastigotes: acidocalcisomes, contractile vacuole/spongiome, flagellar pocket		Montalvetti et al., 2004
		TRSC58_01229	A	Q	Y	W	N	P	A	N	P	A	I	S	G	V
		Tcono_XP_029232441	A	Q	Y	W	N	P	A	N	P	A	I	S	G	V
		TM35_001981000	A	Q	Y	W	N	P	A	N	P	A	I	S	G	V
		Trypa_GHMF01002682.1	A	Q	Y	W	N	P	A	N	P	A	I	G	G	V
		CCW66425_Hart1	I	T	S	L	N	P	A	N	P	A	I	A	T	G
		CCW60773_EM1	V	E	S	W	N	P	A	N	P	A	I	A	S	A
		Lpass_AHIJ01000236	A	Q	Y	W	N	P	A	N	P	A	I	G	G	V
		CFAC1_290069100	A	Q	Y	W	N	P	A	N	P	A	I	G	G	V
		LpyrH10_05_4100	A	Q	Y	W	N	P	A	N	P	A	I	G	G	V
		LMJLV39_340045000	A	Q	Y	W	N	P	A	N	P	A	I	G	G	V
		LdBPK.34.2.003660	A	Q	Y	W	N	P	A	N	P	A	I	G	G	V	N	N				Biyani et al.,2011	promastigotes: perinuclear		Biyani et al.,2011
		EMOLV88_340039200	A	Q	Y	W	N	P	A	N	P	A	I	G	G	V
		EPY25787.1_Sculicis	A	Q	Y	W	N	P	A	N	P	A	I	A	G	L
		EPY39329.1_Adeanei	A	Q	Y	W	N	P	A	N	P	A	I	A	G	L
3	Gamma AqpX	Ahoy_13870	A	T	H	L	N	P	A	N	P	A	I	Y	A	A
		Ndes_275	A	I	Y	W	N	P	A	N	P	A	V	A	G	V
		Pcau_24941	A	I	F	W	N	P	A	N	P	A	I	A	G	V
		Psor_19721	A	I	F	W	N	P	A	N	P	A	I	Y	G	V
		BSAL_CYKH01001277_pos43490	A	V	Y	W	N	P	M	N	P	A	I	G	G	V
		PCON_0010010	A	I	Y	W	N	P	M	N	P	A	I	G	A	V
		DQ04_02811010	A	I	Y	W	N	P	M	N	P	A	V	G	G	V
		TM35_000192520	A	I	Y	W	N	P	M	N	P	A	V	G	G	V
		TcCLB.511825.60_gamma	A	I	Y	W	N	P	M	N	P	S	V	G	G	V
		TRSC58_03848	A	I	Y	W	N	P	M	N	P	A	V	G	G	V
		Tcono_XP_029224455	A	I	Y	W	N	P	M	N	P	A	V	G	G	V
		Trypa_GHMF01000105.1	A	I	Y	C	N	P	A	N	P	A	I	G	A	V
		CCW66329_Hart1	R	H	G	W	N	P	M	N	P	A	I	G	G	I
		CCW61985_EM1	G	F	D	W	N	P	I	N	P	T	I	G	G	V
		Lpass_AHIJ01001380	A	I	Y	W	N	P	M	N	P	A	V	G	G	V
		CFAC1_240021800	A	I	Y	W	N	P	M	N	P	A	V	G	G	V
		LpyrH10_01_1410	A	I	Y	W	N	P	M	N	P	A	V	G	G	V
		LMJLV39_220019900	A	I	Y	W	N	P	M	N	P	A	I	G	G	V
		LdBPK.22.2.001270	A	I	Y	W	N	P	M	N	P	A	I	G	G	V	Y	N				Biyani et al.,2011	promastigotes: flagellar pocket		Biyani et al.,2011
		LINF_220020300 (Not included in phylogeny)	A	I	Y	W	N	P	M	N	P	A	I	G	G	V							promastigotes: perinuclear, subcellular structures		Genes et al., 2016
		EMOLV88_220018400	A	I	Y	W	N	P	M	N	P	A	T	G	G	V
		EPY24928.1_Sculicis	A	I	Y	L	N	P	A	N	P	A	I	G	A	V
		EPY41298.1_Adeanei	A	I	Y	I	N	P	M	N	P	A	I	G	G	V
3	Delta AqpX	Ahoy_21862	A	S	Y	W	N	P	A	N	P	A	V	L	G	S
		Ndes_825	A	Q	Y	W	N	P	A	N	P	A	A	A	G	L
		Psor_24815	A	Q	Y	W	N	P	A	N	P	A	A	G	G	V
		BSAL_63115	A	Q	Y	F	N	P	A	N	P	A	V	G	G	V
		Pcon_0083770	A	Q	Y	W	N	P	A	N	P	A	I	L	G	V
		DQ04_13121000	A	Q	Y	W	N	P	A	N	P	A	E	G	G	V
		TM35_000221090	A	Q	Y	W	N	P	A	N	P	A	E	G	G	V
		TcCLB.506821.180_delta	A	Q	Y	W	N	P	A	N	P	A	E	R	G	V
		TRSC58_00458	A	Q	Y	W	N	P	A	N	P	A	E	G	G	V
		Tcono_XP_029230410	A	Q	Y	W	N	P	A	N	P	A	E	G	G	V
		Trypa_GHMF01000558.1	A	Q	Y	W	N	P	A	N	P	A	E	Q	G	V
		CCW67712_Hart1	A	Q	Y	W	N	P	A	N	P	A	E	Y	G	V
		CCW60404_EM1	A	Q	Y	W	N	P	A	N	P	A	E	H	G	V
		Lpass_AHIJ01002658	A	Q	Y	W	N	P	A	N	P	A	E	Q	G	V
		CFAC1_190036800	A	Q	Y	W	N	P	A	N	P	A	E	Q	G	V
		LpyrH10_02_2740	A	Q	Y	W	N	P	A	N	P	A	E	Q	G	V
		LMJLV39_320030600	A	Q	Y	W	N	P	A	N	P	A	E	Q	G	V
		LdBPK.32.2.002510 AQP2870	A	Q	Y	W	N	P	A	N	P	A	E	Q	G	V	N	N					promastigotes: perinuclear, subcellular structures		Biyani et al.,2011
		EMOLV88_320027600	A	Q	Y	W	N	P	A	N	P	A	E	Q	G	V
		EPY30064.1_Sculicis	A	Q	Y	W	N	P	A	N	P	A	E	Q	G	V
		EPY33179.1_Adeanei	A	Q	Y	W	N	P	A	N	P	A	E	Q	G	V
8	Euglenid Aqp	Egra_01019379	A	A	Y	A	N	P	A	N	P	A	T	T	G	R
		Egra_01013944	A	A	Y	A	N	P	A	N	P	A	T	T	G	R
		Rcos_25224_Euglenozoa	V	A	Y	W	N	P	A	N	P	A	T	T	G	R
7	Diplonemid Aqp	Reul_24370	A	A	F	L	N	P	I	N	P	A	A	N	T	R
		Damb_5830	A	A	F	T	N	P	A	N	P	A	S	H	S	R
6	TIP-like	PhaK_GECH01013527	A	T	Y	F	N	P	A	N	P	A	H	A	A	R
		WilM_CADWAF010004482.1	A	Q	F	Y	N	P	A	N	P	A	H	A	A	R
		NaeG_FE252057	A	M	Y	Y	N	P	A	N	P	A	H	A	A	R
		NaeF_KAF0979175	A	M	Y	Y	N	P	A	N	P	A	H	A	A	R
		NaeL_PYSW01000029.1	A	M	Y	Y	-	-	-	N	P	A	-	A	A	R
		NaeG_FE252056.1	A	M	Y	Y	N	P	A	N	P	A	H	A	A	R
		Nae_sp_IADA01018121.1	A	M	Y	Y	N	P	A	N	P	A	H	A	A	R
		NaeF_KAF0984799	A	Q	Y	Y	N	T	A	N	P	A	H	A	A	R
		Nae_sp_IADA01002906.1	A	Q	Y	Y	N	C	A	N	P	A	H	A	A	R
		NaeF_KAF0980815	T	Q	Y	F	N	P	I	N	P	V	Q	A	G	R
		PhaK_GECH01008132	A	A	Y	F	N	P	S	N	P	A	H	I	G	R
		ANDGO_01530	A	A	Y	F	N	P	A	N	P	A	T	I	A	R
		ANDGO_05371	A	A	Y	L	N	P	A	N	P	A	H	I	A	H
4	PIP/ AQP1-like: ar/R filter (FHCR)	PhaK_GECH01002716	S	A	Y	W	N	P	A	N	P	A	F	H	P	R
		PhF-6_48076_1	A	A	C	W	N	P	A	N	P	A	S	L	G	V
		Hphaeo_16348	C	N	Y	W	N	P	L	N	P	V	H	G	A	I
		Hphaeo_43741	S	S	W	W	N	P	A	N	P	A	F	H	C	R
		Hphaeo_43739	S	A	F	W	N	P	A	N	P	A	F	H	C	R
		Hphaeo_55481	S	A	W	W	N	C	A	N	P	T	F	H	C	R
		Sspecki_83946_1	S	A	F	W	N	P	A	N	P	A	F	H	C	R
		Egym_9991_	S	A	F	W	N	P	A	N	P	A	F	H	C	R
		Sspecki_83946_2	S	A	F	W	N	P	A	N	P	A	F	H	C	R
		PhF-6_48076_2	S	A	Y	Q	N	P	S	N	P	M	F	-	V	R
9	AqpN	ANDGO_07777	S	A	F	I	N	P	G	N	P	A	P	G	G	R
		ANDGO_01190	S	A	F	I	N	P	G	N	P	A	P	G	G	R
		ANDGO_02472	S	A	F	I	N	P	G	N	P	A	P	G	G	R
		llu_AKJ09_04724_AQPN	S	A	Y	L	N	P	A	N	P	A	T	S	A	R
		afi_Acife_0602_AQPN	S	D	Y	I	N	P	A	N	P	V	P	G	A	R
	AqpZ	gma_AciX8_0254_MIP_AQPz	S	A	F	W	N	P	A	N	P	A	F	H	L	R
		Egym_18010_Euglenozoa	T	N	Y	F	N	P	A	N	P	A	H	I	A	R
1	Glp	RecJAK_EC796350	D	R	P	V	N	P	A	N	P	A	W	A	F	R
1		Hphaeo_10351	D	R	P	I	N	P	S	N	P	A	W	G	Y	R
1		TvY486_1013610	D	R	P	I	N	P	A	N	P	A	W	G	Y	R
		TcIL3000_10_12040	D	R	P	L	N	P	A	N	P	A	W	G	Y	R
		Tb927.10.14160_AQP3	D	R	P	L	N	P	A	N	P	A	W	G	Y	R	Y	Y	Y	Y/Y	Methylglyoxal, dihydroxyacetone, alanine, pyruvate (N), D-Lactate, L-Lactate, acetate	Uzcategui et al., 2004; 2013; 2018
		TevSTIB805.10.14890	D	R	P	L	N	P	A	N	P	A	W	G	Y	R
		Tb927.10.14170_AQP2	D	R	P	L	N	S	A	N	P	S	I	V	L	L	Y	Y	Y	Y/Y	Methylglyoxal, dihydroxyacetone, alanine, pyruvate, D-Lactate, L-Lactate, acetate	Uzcategui et al., 2004; 2013; 2018
		TevSTIB805.10.14910	D	R	P	L	N	S	A	N	P	S	I	V	L	L
		Tb927.6.1520_AQP1	D	R	P	L	N	P	A	N	P	A	W	G	Y	R	Y	Y	Y	Y/Y	Methylglyoxal, dihydroxyacetone, alanine, pyruvate (N), D-Lactate, L-Lactate, acetate	Uzcategui et al., 2004; 2013; 2018
		TevSTIB805.6.1570	D	R	P	L	N	P	A	N	P	A	W	G	Y	R
		DQ04_02291050	D	R	P	I	N	P	A	N	P	A	W	G	F	R
		CCW71965_PhytomonasHart1	D	R	P	T	N	P	S	N	P	A	W	A	F	R
		CCW65210 Phytomonas EM1	D	R	P	T	N	P	S	N	P	A	W	A	F	R
		CCW65412 Phytomonas EM1	D	R	P	T	N	P	S	N	P	A	W	A	F	R
		Trypa_GHMF01005016.1	D	R	P	L	N	P	A	N	P	A	W	G	Y	R
		Trypa_GHMF01000297.1	D	R	P	L	N	M	S	N	P	A	W	G	Y	R
		Trypa_GHMF01000227.1	D	R	P	L	N	P	A	N	P	A	W	G	Y	R
		Baya_039_0680	D	R	P	M	N	P	A	N	P	A	W	G	Y	R
		Lpass_AHIJ01001535	D	R	P	M	N	P	A	N	P	A	W	G	Y	R
		CFAC1_270006300	D	R	P	M	N	P	A	N	P	A	W	G	Y	R
		LpyrH10_32_1190	D	R	P	M	N	P	A	N	P	A	W	G	Y	R
		LMJLV39_310005100.1	D	R	P	L	N	P	A	N	P	A	W	G	Y	R	Y	Y	N	Y/Y	Methylglyoxal, dihydroxyacetone, glyceraldhyde, sugar alcohols	Figarella et al., 2007; Gourbal et al., 2004	promastigotes: flagellum	amastigotes, LmAQP1 is localized to the flagellar pocket, rudimentary flagellum, the kinetoplastmitochondrion, and the contractile vacuole/spongiome complex	Figarella et al., 2007
		LdBPK_310030 AQP1	D	R	P	L	N	P	A	N	P	A	W	G	Y	R	Y	Y				Biyani et al.,2011	promastigotes: posterior localization		Biyani et al., 2011
		EMOLV88_310005100	D	R	P	T	N	P	A	N	P	A	W	G	Y	R
		WP_008355330_N_bacterium_GlpF	D	R	P	I	N	P	A	N	P	A	W	G	Y	R
		EBMYCP00000044076_M_smeg_TIM_GlpF	D	R	P	I	N	P	A	N	P	A	W	G	Y	R
		YP_003115825_C_acidophila_glpF	D	R	P	I	N	P	A	N	P	A	W	G	Y	R
2		Rhy_euleeides14533	D	R	Y	T	N	P	A	N	P	A	F	A	A	R
		Rhumri_3898_Diplonemid	D	R	Y	T	N	P	A	N	P	A	F	A	C	R
		Egym_14_Euglenozoa	D	R	Y	I	N	P	A	N	P	A	W	L	A	R
		ETX05898_C_enthoth_GlpF	D	R	Y	I	N	P	A	N	P	A	W	I	A	R
		JPZV01214173_Blatta_Glp	D	R	Y	I	N	P	A	N	P	A	W	I	A	R
