# Supplementary material for: AQPX-cluster aquaporins and aquaglyceroporins are asymmetrically distributed in trypanosomes
Source: Commun Biol. 2021 Aug 10;4:953. doi: 10.1038/s42003-021-02472-9 (PMC8355241; doi:10.1038/s42003-021-02472-9)
Supplement: Supplementary file 10 — Supplementary Data 7 [file 42003_2021_2472_MOESM10_ESM.xlsx]

## Sheet: Supplementary_Data 6
Tittle: AQPX-cluster aquaporins and aquaglyceroporins are asymmetrically distributed in trypanosomes
Authors: Fiorella Carla Tesan, Juan Ramiro Lorenzo Lopez, Karina Alleva and Ana Romina Fox
Supplementary Data 7. Identity matrix of proteins (AQPX)
Seq->	PerC_AE_CAMPEP_0117426628	PerC_WS_CAMPEP_0117451220	Ahoy_21518	Ndes_810	Pcaudatus_NODE_17992_length_1278_cov_7.26738	Procryptobia_17755	BSAL_63110	DQ04_00941150	TcCLB.506821.170_beta	TRSC58_01125	Tcono_XP_029230409	TM35_000221100	PCON_0016670	Lpass_AHIJ01002658_start_pos=20	LpyrH10_02_2750	CFAC1_190036900	Lsey_0142_0030	LMJLV39_320030700	LdBPK.32.2.002500	EMOLV88_320027700	CCW60403_EM1	CCW67713_Hart1	EPY43640.1_Adeanei	Strigomonas_culicis_AUXH01000156	Ahoy_1306	Ndes_1778	Pcaudatus_NODE_28535_length_895_cov_7.96429	Procryptobia_26683_partial	BSAL_48460	Lpass_AHIJ01000236	CFAC1_290069100	LpyrH10_05_4100	Lsey_0066_0100	EMOLV88_340039200	LMJLV39_340045000	LdBPK.34.2.003660 AQP9	DQ04_00551070	TcCLB.508257.140_alfa	TRSC58_01229	Tcono_XP_029232441	TM35_001981000	PCON_0036940	EPY25787.1_Sculicis	EPY39329.1_Adeanei	Ndes_275	Ahoy_13870	Pcaudatus_NODE_24941_length_1005_cov_7.26737	Lpass_AHIJ01001380	CFAC1_240021800
PerC_AE_CAMPEP_0117426628	ID	0.252	0.213	0.227	0.181	0.154	0.172	0.146	0.136	0.184	0.137	0.141	0.139	0.126	0.1	0.1	0.109	0.105	0.103	0.107	0.127	0.136	0.108	0.112	0.2	0.195	0.223	0.218	0.222	0.205	0.223	0.205	0.219	0.226	0.23	0.23	0.209	0.219	0.216	0.209	0.212	0.226	0.228	0.219	0.167	0.104	0.205	0.183	0.172
PerC_WS_CAMPEP_0117451220	0.252	ID	0.238	0.243	0.196	0.193	0.215	0.152	0.154	0.202	0.157	0.148	0.162	0.134	0.1	0.098	0.106	0.106	0.109	0.117	0.126	0.133	0.124	0.124	0.171	0.206	0.229	0.228	0.24	0.258	0.268	0.265	0.254	0.283	0.258	0.265	0.272	0.258	0.272	0.275	0.272	0.25	0.256	0.232	0.23	0.113	0.28	0.224	0.225
Ahoy_21518	0.213	0.238	ID	0.5	0.315	0.32	0.298	0.254	0.248	0.33	0.252	0.24	0.272	0.205	0.168	0.163	0.17	0.186	0.181	0.189	0.226	0.199	0.202	0.184	0.259	0.289	0.351	0.333	0.321	0.318	0.326	0.318	0.333	0.336	0.318	0.322	0.326	0.326	0.362	0.365	0.344	0.321	0.345	0.321	0.28	0.153	0.345	0.273	0.271
Ndes_810	0.227	0.243	0.5	ID	0.386	0.39	0.362	0.309	0.31	0.414	0.314	0.298	0.32	0.233	0.194	0.186	0.197	0.209	0.205	0.214	0.256	0.229	0.231	0.215	0.259	0.311	0.387	0.382	0.382	0.358	0.347	0.347	0.355	0.355	0.347	0.347	0.355	0.358	0.376	0.369	0.355	0.328	0.348	0.342	0.324	0.157	0.371	0.3	0.298
Pcaudatus_NODE_17992_length_1278_cov_7.26738	0.181	0.196	0.315	0.386	ID	0.455	0.387	0.336	0.323	0.41	0.346	0.344	0.336	0.242	0.21	0.204	0.212	0.222	0.219	0.232	0.296	0.286	0.266	0.243	0.221	0.235	0.267	0.263	0.275	0.292	0.292	0.284	0.281	0.29	0.287	0.29	0.29	0.281	0.281	0.292	0.287	0.269	0.299	0.294	0.231	0.137	0.279	0.247	0.241
Procryptobia_17755	0.154	0.193	0.32	0.39	0.455	ID	0.382	0.352	0.345	0.394	0.347	0.347	0.354	0.253	0.231	0.221	0.224	0.261	0.261	0.263	0.275	0.266	0.282	0.239	0.205	0.244	0.288	0.279	0.27	0.275	0.27	0.268	0.265	0.268	0.278	0.28	0.26	0.255	0.262	0.273	0.268	0.252	0.287	0.275	0.244	0.136	0.274	0.245	0.247
BSAL_63110	0.172	0.215	0.298	0.362	0.387	0.382	ID	0.375	0.377	0.434	0.384	0.364	0.377	0.262	0.241	0.235	0.236	0.26	0.258	0.266	0.318	0.301	0.286	0.256	0.193	0.235	0.293	0.289	0.287	0.284	0.279	0.279	0.267	0.284	0.287	0.287	0.287	0.279	0.284	0.287	0.293	0.282	0.294	0.301	0.248	0.129	0.243	0.208	0.209
DQ04_00941150	0.146	0.152	0.254	0.309	0.336	0.352	0.375	ID	0.611	0.603	0.608	0.616	0.489	0.32	0.309	0.305	0.317	0.336	0.328	0.319	0.3	0.281	0.339	0.299	0.178	0.222	0.23	0.236	0.235	0.239	0.241	0.237	0.23	0.246	0.255	0.253	0.241	0.244	0.246	0.248	0.239	0.239	0.233	0.241	0.204	0.124	0.198	0.207	0.201
TcCLB.506821.170_beta	0.136	0.154	0.248	0.31	0.323	0.345	0.377	0.611	ID	0.595	0.685	0.563	0.462	0.301	0.298	0.304	0.305	0.309	0.306	0.311	0.279	0.269	0.323	0.289	0.18	0.218	0.233	0.235	0.238	0.229	0.227	0.225	0.222	0.236	0.242	0.242	0.24	0.242	0.24	0.242	0.238	0.229	0.228	0.229	0.206	0.129	0.203	0.195	0.189
TRSC58_01125	0.184	0.202	0.33	0.414	0.41	0.394	0.434	0.603	0.595	ID	0.661	0.566	0.488	0.368	0.294	0.295	0.311	0.311	0.31	0.309	0.338	0.314	0.369	0.324	0.227	0.286	0.298	0.304	0.304	0.298	0.295	0.298	0.286	0.304	0.315	0.312	0.309	0.315	0.318	0.315	0.312	0.304	0.305	0.311	0.272	0.14	0.274	0.257	0.252
Tcono_XP_029230409	0.137	0.157	0.252	0.314	0.346	0.347	0.384	0.608	0.685	0.661	ID	0.62	0.483	0.316	0.293	0.306	0.3	0.317	0.314	0.3	0.305	0.28	0.329	0.3	0.184	0.227	0.233	0.237	0.235	0.231	0.226	0.228	0.219	0.237	0.24	0.24	0.244	0.247	0.249	0.251	0.249	0.235	0.239	0.242	0.211	0.123	0.21	0.202	0.202
TM35_000221100	0.141	0.148	0.24	0.298	0.344	0.347	0.364	0.616	0.563	0.566	0.62	ID	0.483	0.309	0.301	0.307	0.313	0.325	0.324	0.32	0.293	0.283	0.327	0.292	0.17	0.212	0.226	0.227	0.23	0.226	0.226	0.23	0.221	0.235	0.239	0.239	0.235	0.243	0.243	0.243	0.239	0.223	0.229	0.232	0.19	0.122	0.193	0.2	0.198
PCON_0016670	0.139	0.162	0.272	0.32	0.336	0.354	0.377	0.489	0.462	0.488	0.483	0.483	ID	0.306	0.308	0.303	0.316	0.336	0.334	0.318	0.265	0.253	0.344	0.292	0.199	0.242	0.25	0.237	0.243	0.248	0.241	0.238	0.234	0.248	0.252	0.26	0.255	0.252	0.262	0.271	0.255	0.243	0.249	0.254	0.242	0.122	0.215	0.213	0.21
Lpass_AHIJ01002658_start_pos=20	0.126	0.134	0.205	0.233	0.242	0.253	0.262	0.32	0.301	0.368	0.316	0.309	0.306	ID	0.562	0.52	0.521	0.406	0.412	0.382	0.237	0.223	0.326	0.334	0.157	0.18	0.168	0.156	0.17	0.18	0.178	0.178	0.168	0.19	0.196	0.198	0.19	0.19	0.196	0.19	0.188	0.182	0.193	0.181	0.166	0.157	0.152	0.158	0.158
LpyrH10_02_2750	0.1	0.1	0.168	0.194	0.21	0.231	0.241	0.309	0.298	0.294	0.293	0.301	0.308	0.562	ID	0.629	0.597	0.41	0.413	0.402	0.218	0.204	0.303	0.283	0.134	0.153	0.139	0.128	0.139	0.154	0.149	0.147	0.142	0.163	0.163	0.165	0.155	0.154	0.158	0.154	0.155	0.144	0.161	0.15	0.135	0.127	0.127	0.133	0.134
CFAC1_190036900	0.1	0.098	0.163	0.186	0.204	0.221	0.235	0.305	0.304	0.295	0.306	0.307	0.303	0.52	0.629	ID	0.568	0.417	0.421	0.399	0.215	0.193	0.289	0.286	0.135	0.146	0.138	0.129	0.135	0.147	0.143	0.14	0.135	0.153	0.155	0.153	0.147	0.144	0.15	0.149	0.147	0.143	0.155	0.15	0.14	0.129	0.124	0.131	0.129
Lsey_0142_0030	0.109	0.106	0.17	0.197	0.212	0.224	0.236	0.317	0.305	0.311	0.3	0.313	0.316	0.521	0.597	0.568	ID	0.419	0.426	0.405	0.221	0.199	0.278	0.272	0.134	0.155	0.146	0.136	0.144	0.155	0.152	0.147	0.144	0.165	0.167	0.169	0.152	0.149	0.154	0.152	0.152	0.151	0.165	0.154	0.143	0.127	0.135	0.137	0.137
LMJLV39_320030700	0.105	0.106	0.186	0.209	0.222	0.261	0.26	0.336	0.309	0.311	0.317	0.325	0.336	0.406	0.41	0.417	0.419	ID	0.901	0.536	0.265	0.244	0.3	0.296	0.137	0.157	0.151	0.139	0.152	0.164	0.161	0.159	0.157	0.166	0.169	0.171	0.159	0.154	0.161	0.161	0.159	0.147	0.16	0.154	0.155	0.139	0.131	0.15	0.147
LdBPK.32.2.002500	0.103	0.109	0.181	0.205	0.219	0.261	0.258	0.328	0.306	0.31	0.314	0.324	0.334	0.412	0.413	0.421	0.426	0.901	ID	0.536	0.266	0.247	0.304	0.288	0.134	0.153	0.146	0.135	0.151	0.161	0.155	0.156	0.151	0.161	0.166	0.168	0.156	0.15	0.156	0.156	0.155	0.148	0.159	0.153	0.156	0.139	0.132	0.143	0.141
EMOLV88_320027700	0.107	0.117	0.189	0.214	0.232	0.263	0.266	0.319	0.311	0.309	0.3	0.32	0.318	0.382	0.402	0.399	0.405	0.536	0.536	ID	0.252	0.238	0.307	0.284	0.144	0.168	0.146	0.139	0.162	0.167	0.162	0.163	0.16	0.168	0.174	0.175	0.165	0.16	0.17	0.167	0.168	0.158	0.164	0.154	0.161	0.116	0.14	0.149	0.149
CCW60403_EM1	0.127	0.126	0.226	0.256	0.296	0.275	0.318	0.3	0.279	0.338	0.305	0.293	0.265	0.237	0.218	0.215	0.221	0.265	0.266	0.252	ID	0.627	0.261	0.264	0.165	0.167	0.192	0.182	0.194	0.194	0.189	0.192	0.184	0.194	0.199	0.201	0.214	0.204	0.201	0.209	0.214	0.189	0.2	0.191	0.184	0.108	0.184	0.175	0.17
CCW67713_Hart1	0.136	0.133	0.199	0.229	0.286	0.266	0.301	0.281	0.269	0.314	0.28	0.283	0.253	0.223	0.204	0.193	0.199	0.244	0.247	0.238	0.627	ID	0.228	0.244	0.156	0.154	0.179	0.177	0.191	0.184	0.179	0.182	0.174	0.179	0.197	0.197	0.204	0.192	0.192	0.194	0.211	0.184	0.198	0.181	0.171	0.096	0.174	0.155	0.155
EPY43640.1_Adeanei	0.108	0.124	0.202	0.231	0.266	0.282	0.286	0.339	0.323	0.369	0.329	0.327	0.344	0.326	0.303	0.289	0.278	0.3	0.304	0.307	0.261	0.228	ID	0.375	0.178	0.194	0.181	0.177	0.179	0.192	0.19	0.188	0.179	0.183	0.192	0.19	0.194	0.192	0.198	0.194	0.194	0.183	0.189	0.191	0.171	0.132	0.168	0.157	0.159
Strigomonas_culicis_AUXH01000156	0.112	0.124	0.184	0.215	0.243	0.239	0.256	0.299	0.289	0.324	0.3	0.292	0.292	0.334	0.283	0.286	0.272	0.296	0.288	0.284	0.264	0.244	0.375	ID	0.156	0.178	0.164	0.162	0.173	0.18	0.184	0.184	0.177	0.184	0.184	0.189	0.182	0.184	0.184	0.178	0.184	0.169	0.169	0.173	0.161	0.144	0.155	0.161	0.163
Ahoy_1306	0.2	0.171	0.259	0.259	0.221	0.205	0.193	0.178	0.18	0.227	0.184	0.17	0.199	0.157	0.134	0.135	0.134	0.137	0.134	0.144	0.165	0.156	0.178	0.156	ID	0.414	0.391	0.39	0.35	0.363	0.367	0.36	0.36	0.37	0.367	0.363	0.377	0.374	0.374	0.387	0.377	0.367	0.358	0.389	0.282	0.184	0.264	0.217	0.208
Ndes_1778	0.195	0.206	0.289	0.311	0.235	0.244	0.235	0.222	0.218	0.286	0.227	0.212	0.242	0.18	0.153	0.146	0.155	0.157	0.153	0.168	0.167	0.154	0.194	0.178	0.414	ID	0.454	0.432	0.424	0.435	0.446	0.428	0.432	0.446	0.439	0.439	0.457	0.465	0.468	0.472	0.454	0.446	0.41	0.427	0.332	0.179	0.333	0.271	0.268
Pcaudatus_NODE_28535_length_895_cov_7.96429	0.223	0.229	0.351	0.387	0.267	0.288	0.293	0.23	0.233	0.298	0.233	0.226	0.25	0.168	0.139	0.138	0.146	0.151	0.146	0.146	0.192	0.179	0.181	0.164	0.391	0.454	ID	0.697	0.711	0.588	0.597	0.584	0.588	0.571	0.571	0.571	0.597	0.623	0.614	0.645	0.606	0.603	0.536	0.564	0.371	0.195	0.433	0.32	0.304
Procryptobia_26683_partial	0.218	0.228	0.333	0.382	0.263	0.279	0.289	0.236	0.235	0.304	0.237	0.227	0.237	0.156	0.128	0.129	0.136	0.139	0.135	0.139	0.182	0.177	0.177	0.162	0.39	0.432	0.697	ID	0.625	0.529	0.525	0.537	0.517	0.517	0.509	0.509	0.565	0.577	0.561	0.573	0.561	0.581	0.478	0.513	0.359	0.189	0.416	0.3	0.279
BSAL_48460	0.222	0.24	0.321	0.382	0.275	0.27	0.287	0.235	0.238	0.304	0.235	0.23	0.243	0.17	0.139	0.135	0.144	0.152	0.151	0.162	0.194	0.191	0.179	0.173	0.35	0.424	0.711	0.625	ID	0.655	0.65	0.646	0.629	0.612	0.594	0.599	0.637	0.659	0.625	0.633	0.637	0.642	0.555	0.549	0.375	0.187	0.405	0.299	0.287
Lpass_AHIJ01000236	0.205	0.258	0.318	0.358	0.292	0.275	0.284	0.239	0.229	0.298	0.231	0.226	0.248	0.18	0.154	0.147	0.155	0.164	0.161	0.167	0.194	0.184	0.192	0.18	0.363	0.435	0.588	0.529	0.655	ID	0.93	0.939	0.891	0.782	0.8	0.808	0.683	0.675	0.632	0.67	0.675	0.655	0.668	0.679	0.34	0.187	0.385	0.296	0.285
CFAC1_290069100	0.223	0.268	0.326	0.347	0.292	0.27	0.279	0.241	0.227	0.295	0.226	0.226	0.241	0.178	0.149	0.143	0.152	0.161	0.155	0.162	0.189	0.179	0.19	0.184	0.367	0.446	0.597	0.525	0.65	0.93	ID	0.952	0.917	0.808	0.813	0.813	0.683	0.67	0.649	0.67	0.688	0.663	0.659	0.666	0.333	0.191	0.392	0.303	0.291
LpyrH10_05_4100	0.205	0.265	0.318	0.347	0.284	0.268	0.279	0.237	0.225	0.298	0.228	0.23	0.238	0.178	0.147	0.14	0.147	0.159	0.156	0.163	0.192	0.182	0.188	0.184	0.36	0.428	0.584	0.537	0.646	0.939	0.952	ID	0.904	0.786	0.808	0.817	0.679	0.679	0.645	0.67	0.679	0.659	0.646	0.662	0.336	0.191	0.385	0.293	0.281
Lsey_0066_0100	0.219	0.254	0.333	0.355	0.281	0.265	0.267	0.23	0.222	0.286	0.219	0.221	0.234	0.168	0.142	0.135	0.144	0.157	0.151	0.16	0.184	0.174	0.179	0.177	0.36	0.432	0.588	0.517	0.629	0.891	0.917	0.904	ID	0.795	0.782	0.782	0.645	0.645	0.627	0.632	0.662	0.633	0.646	0.662	0.312	0.185	0.381	0.303	0.288
EMOLV88_340039200	0.226	0.283	0.336	0.355	0.29	0.268	0.284	0.246	0.236	0.304	0.237	0.235	0.248	0.19	0.163	0.153	0.165	0.166	0.161	0.168	0.194	0.179	0.183	0.184	0.37	0.446	0.571	0.517	0.612	0.782	0.808	0.786	0.795	ID	0.821	0.834	0.666	0.658	0.627	0.64	0.662	0.62	0.646	0.627	0.319	0.174	0.381	0.293	0.281
LMJLV39_340045000	0.23	0.258	0.318	0.347	0.287	0.278	0.287	0.255	0.242	0.315	0.24	0.239	0.252	0.196	0.163	0.155	0.167	0.169	0.166	0.174	0.199	0.197	0.192	0.184	0.367	0.439	0.571	0.509	0.594	0.8	0.813	0.808	0.782	0.821	ID	0.973	0.64	0.632	0.597	0.614	0.64	0.599	0.65	0.636	0.326	0.176	0.362	0.293	0.285
LdBPK.34.2.003660 AQP9	0.23	0.265	0.322	0.347	0.29	0.28	0.287	0.253	0.242	0.312	0.24	0.239	0.26	0.198	0.165	0.153	0.169	0.171	0.168	0.175	0.201	0.197	0.19	0.189	0.363	0.439	0.571	0.509	0.599	0.808	0.813	0.817	0.782	0.834	0.973	ID	0.64	0.632	0.597	0.614	0.64	0.603	0.646	0.632	0.336	0.174	0.366	0.293	0.285
DQ04_00551070	0.209	0.272	0.326	0.355	0.29	0.26	0.287	0.241	0.24	0.309	0.244	0.235	0.255	0.19	0.155	0.147	0.152	0.159	0.156	0.165	0.214	0.204	0.194	0.182	0.377	0.457	0.597	0.565	0.637	0.683	0.683	0.679	0.645	0.666	0.64	0.64	ID	0.874	0.813	0.835	0.87	0.732	0.596	0.637	0.354	0.191	0.414	0.306	0.291
TcCLB.508257.140_alfa	0.219	0.258	0.326	0.358	0.281	0.255	0.279	0.244	0.242	0.315	0.247	0.243	0.252	0.19	0.154	0.144	0.149	0.154	0.15	0.16	0.204	0.192	0.192	0.184	0.374	0.465	0.623	0.577	0.659	0.675	0.67	0.679	0.645	0.658	0.632	0.632	0.874	ID	0.861	0.874	0.865	0.758	0.587	0.65	0.354	0.191	0.403	0.31	0.288
TRSC58_01229	0.216	0.272	0.362	0.376	0.281	0.262	0.284	0.246	0.24	0.318	0.249	0.243	0.262	0.196	0.158	0.15	0.154	0.161	0.156	0.17	0.201	0.192	0.198	0.184	0.374	0.468	0.614	0.561	0.625	0.632	0.649	0.645	0.627	0.627	0.597	0.597	0.813	0.861	ID	0.9	0.848	0.728	0.605	0.646	0.361	0.189	0.422	0.32	0.301
Tcono_XP_029232441	0.209	0.275	0.365	0.369	0.292	0.273	0.287	0.248	0.242	0.315	0.251	0.243	0.271	0.19	0.154	0.149	0.152	0.161	0.156	0.167	0.209	0.194	0.194	0.178	0.387	0.472	0.645	0.573	0.633	0.67	0.67	0.67	0.632	0.64	0.614	0.614	0.835	0.874	0.9	ID	0.852	0.737	0.605	0.637	0.371	0.189	0.414	0.31	0.291
TM35_001981000	0.212	0.272	0.344	0.355	0.287	0.268	0.293	0.239	0.238	0.312	0.249	0.239	0.255	0.188	0.155	0.147	0.152	0.159	0.155	0.168	0.214	0.211	0.194	0.184	0.377	0.454	0.606	0.561	0.637	0.675	0.688	0.679	0.662	0.662	0.64	0.64	0.87	0.865	0.848	0.852	ID	0.75	0.609	0.633	0.354	0.189	0.425	0.313	0.304
PCON_0036940	0.226	0.25	0.321	0.328	0.269	0.252	0.282	0.239	0.229	0.304	0.235	0.223	0.243	0.182	0.144	0.143	0.151	0.147	0.148	0.158	0.189	0.184	0.183	0.169	0.367	0.446	0.603	0.581	0.642	0.655	0.663	0.659	0.633	0.62	0.599	0.603	0.732	0.758	0.728	0.737	0.75	ID	0.594	0.618	0.343	0.176	0.383	0.295	0.281
EPY25787.1_Sculicis	0.228	0.256	0.345	0.348	0.299	0.287	0.294	0.233	0.228	0.305	0.239	0.229	0.249	0.193	0.161	0.155	0.165	0.16	0.159	0.164	0.2	0.198	0.189	0.169	0.358	0.41	0.536	0.478	0.555	0.668	0.659	0.646	0.646	0.646	0.65	0.646	0.596	0.587	0.605	0.605	0.609	0.594	ID	0.741	0.341	0.178	0.36	0.281	0.27
EPY39329.1_Adeanei	0.219	0.232	0.321	0.342	0.294	0.275	0.301	0.241	0.229	0.311	0.242	0.232	0.254	0.181	0.15	0.15	0.154	0.154	0.153	0.154	0.191	0.181	0.191	0.173	0.389	0.427	0.564	0.513	0.549	0.679	0.666	0.662	0.662	0.627	0.636	0.632	0.637	0.65	0.646	0.637	0.633	0.618	0.741	ID	0.339	0.174	0.365	0.312	0.29
Ndes_275	0.167	0.23	0.28	0.324	0.231	0.244	0.248	0.204	0.206	0.272	0.211	0.19	0.242	0.166	0.135	0.14	0.143	0.155	0.156	0.161	0.184	0.171	0.171	0.161	0.282	0.332	0.371	0.359	0.375	0.34	0.333	0.336	0.312	0.319	0.326	0.336	0.354	0.354	0.361	0.371	0.354	0.343	0.341	0.339	ID	0.246	0.389	0.319	0.315
Ahoy_13870	0.104	0.113	0.153	0.157	0.137	0.136	0.129	0.124	0.129	0.14	0.123	0.122	0.122	0.157	0.127	0.129	0.127	0.139	0.139	0.116	0.108	0.096	0.132	0.144	0.184	0.179	0.195	0.189	0.187	0.187	0.191	0.191	0.185	0.174	0.176	0.174	0.191	0.191	0.189	0.189	0.189	0.176	0.178	0.174	0.246	ID	0.215	0.195	0.191
Pcaudatus_NODE_24941_length_1005_cov_7.26737	0.205	0.28	0.345	0.371	0.279	0.274	0.243	0.198	0.203	0.274	0.21	0.193	0.215	0.152	0.127	0.124	0.135	0.131	0.132	0.14	0.184	0.174	0.168	0.155	0.264	0.333	0.433	0.416	0.405	0.385	0.392	0.385	0.381	0.381	0.362	0.366	0.414	0.403	0.422	0.414	0.425	0.383	0.36	0.365	0.389	0.215	ID	0.434	0.426
Lpass_AHIJ01001380	0.183	0.224	0.273	0.3	0.247	0.245	0.208	0.207	0.195	0.257	0.202	0.2	0.213	0.158	0.133	0.131	0.137	0.15	0.143	0.149	0.175	0.155	0.157	0.161	0.217	0.271	0.32	0.3	0.299	0.296	0.303	0.293	0.303	0.293	0.293	0.293	0.306	0.31	0.32	0.31	0.313	0.295	0.281	0.312	0.319	0.195	0.434	ID	0.868
CFAC1_240021800	0.172	0.225	0.271	0.298	0.241	0.247	0.209	0.201	0.189	0.252	0.202	0.198	0.21	0.158	0.134	0.129	0.137	0.147	0.141	0.149	0.17	0.155	0.159	0.163	0.208	0.268	0.304	0.279	0.287	0.285	0.291	0.281	0.288	0.281	0.285	0.285	0.291	0.288	0.301	0.291	0.304	0.281	0.27	0.29	0.315	0.191	0.426	0.868	ID
LpyrH10_01_1410	0.174	0.227	0.267	0.293	0.241	0.245	0.211	0.203	0.189	0.249	0.195	0.191	0.204	0.156	0.134	0.132	0.136	0.145	0.139	0.149	0.172	0.151	0.157	0.154	0.211	0.271	0.313	0.294	0.295	0.293	0.3	0.29	0.296	0.293	0.293	0.293	0.303	0.303	0.313	0.303	0.31	0.292	0.278	0.302	0.325	0.195	0.428	0.879	0.885
Lsey_0295_0090	0.168	0.236	0.281	0.304	0.25	0.24	0.21	0.204	0.188	0.257	0.201	0.195	0.207	0.151	0.128	0.126	0.131	0.142	0.136	0.14	0.17	0.151	0.156	0.154	0.219	0.275	0.318	0.305	0.31	0.304	0.311	0.304	0.311	0.301	0.301	0.301	0.308	0.315	0.325	0.318	0.325	0.3	0.285	0.32	0.324	0.196	0.443	0.807	0.824
LMJLV39_220019900	0.168	0.214	0.268	0.275	0.255	0.267	0.203	0.205	0.187	0.249	0.2	0.192	0.207	0.152	0.131	0.128	0.137	0.143	0.139	0.144	0.179	0.163	0.155	0.156	0.217	0.264	0.312	0.287	0.295	0.296	0.303	0.29	0.296	0.293	0.296	0.296	0.29	0.29	0.303	0.3	0.309	0.295	0.278	0.292	0.31	0.187	0.429	0.7	0.716
LdBPK.22.2.001270	0.172	0.222	0.274	0.287	0.26	0.263	0.209	0.205	0.189	0.252	0.202	0.196	0.21	0.154	0.131	0.129	0.137	0.142	0.136	0.14	0.175	0.158	0.157	0.158	0.221	0.272	0.32	0.294	0.296	0.3	0.306	0.297	0.303	0.297	0.3	0.3	0.3	0.297	0.306	0.306	0.313	0.302	0.278	0.299	0.319	0.192	0.44	0.734	0.756
EMOLV88_220018400	0.166	0.209	0.268	0.268	0.233	0.228	0.201	0.192	0.18	0.238	0.191	0.181	0.192	0.143	0.123	0.119	0.128	0.134	0.13	0.132	0.163	0.151	0.151	0.138	0.212	0.263	0.313	0.288	0.289	0.283	0.293	0.28	0.29	0.297	0.29	0.29	0.283	0.283	0.297	0.297	0.293	0.286	0.278	0.296	0.317	0.184	0.406	0.68	0.7
EPY24928.1_Sculicis	0.201	0.251	0.276	0.293	0.247	0.24	0.227	0.216	0.209	0.277	0.219	0.212	0.216	0.165	0.137	0.138	0.145	0.152	0.149	0.152	0.172	0.158	0.164	0.163	0.228	0.291	0.337	0.317	0.322	0.324	0.334	0.32	0.331	0.341	0.337	0.337	0.337	0.341	0.358	0.344	0.351	0.333	0.325	0.34	0.341	0.201	0.428	0.649	0.653
EPY41298.1_Adeanei	0.178	0.25	0.269	0.292	0.245	0.248	0.219	0.2	0.194	0.263	0.207	0.201	0.209	0.15	0.134	0.129	0.133	0.143	0.14	0.141	0.173	0.159	0.149	0.155	0.213	0.27	0.308	0.299	0.301	0.298	0.302	0.295	0.305	0.315	0.302	0.302	0.308	0.308	0.322	0.312	0.325	0.297	0.303	0.304	0.333	0.193	0.42	0.646	0.64
DQ04_02811010	0.21	0.249	0.283	0.311	0.251	0.239	0.214	0.206	0.2	0.259	0.2	0.194	0.202	0.155	0.125	0.122	0.131	0.143	0.143	0.14	0.167	0.148	0.176	0.154	0.237	0.281	0.354	0.342	0.327	0.354	0.357	0.35	0.346	0.335	0.335	0.339	0.354	0.354	0.361	0.357	0.364	0.341	0.326	0.33	0.371	0.203	0.494	0.563	0.56
TM35_000192520	0.229	0.257	0.285	0.31	0.248	0.239	0.226	0.206	0.196	0.256	0.198	0.19	0.198	0.156	0.128	0.123	0.136	0.142	0.141	0.137	0.172	0.155	0.174	0.149	0.223	0.283	0.352	0.334	0.326	0.352	0.356	0.349	0.345	0.323	0.327	0.327	0.341	0.338	0.345	0.349	0.352	0.333	0.317	0.329	0.358	0.211	0.49	0.553	0.543
TcCLB.511825.60_gamma	0.211	0.261	0.288	0.306	0.24	0.236	0.212	0.197	0.187	0.248	0.192	0.19	0.191	0.153	0.125	0.12	0.131	0.133	0.133	0.135	0.165	0.143	0.164	0.145	0.242	0.28	0.352	0.334	0.322	0.352	0.36	0.356	0.352	0.338	0.33	0.334	0.338	0.341	0.349	0.345	0.349	0.333	0.332	0.336	0.358	0.203	0.49	0.546	0.543
TRSC58_03848	0.225	0.257	0.281	0.296	0.245	0.234	0.212	0.195	0.185	0.245	0.189	0.186	0.191	0.145	0.118	0.116	0.124	0.13	0.13	0.132	0.16	0.143	0.164	0.145	0.236	0.283	0.352	0.33	0.329	0.356	0.356	0.352	0.356	0.338	0.33	0.334	0.345	0.345	0.352	0.352	0.356	0.336	0.332	0.336	0.367	0.211	0.494	0.556	0.554
Tcono_XP_029224455	0.2	0.242	0.264	0.284	0.245	0.231	0.195	0.195	0.183	0.24	0.189	0.188	0.189	0.156	0.128	0.123	0.136	0.137	0.136	0.135	0.163	0.145	0.164	0.147	0.214	0.257	0.313	0.294	0.292	0.316	0.316	0.313	0.316	0.306	0.296	0.3	0.306	0.303	0.32	0.32	0.316	0.299	0.298	0.299	0.329	0.193	0.46	0.536	0.543
PCON_0010010	0.189	0.248	0.276	0.293	0.248	0.259	0.215	0.21	0.2	0.259	0.207	0.196	0.197	0.162	0.132	0.129	0.14	0.145	0.146	0.143	0.18	0.17	0.157	0.157	0.237	0.276	0.341	0.337	0.329	0.341	0.355	0.344	0.334	0.344	0.334	0.337	0.351	0.341	0.355	0.348	0.358	0.336	0.328	0.333	0.348	0.207	0.486	0.564	0.55
BSAL_CYKH01001277_pos43490	0.212	0.275	0.311	0.323	0.256	0.259	0.247	0.205	0.198	0.273	0.21	0.199	0.214	0.154	0.125	0.13	0.135	0.146	0.142	0.145	0.191	0.176	0.169	0.146	0.254	0.316	0.428	0.406	0.387	0.416	0.42	0.416	0.412	0.404	0.38	0.38	0.412	0.412	0.412	0.428	0.436	0.399	0.389	0.403	0.397	0.206	0.561	0.481	0.472
Procryptobia_19721	0.172	0.215	0.278	0.279	0.228	0.228	0.198	0.175	0.174	0.221	0.172	0.164	0.177	0.158	0.127	0.118	0.134	0.128	0.124	0.135	0.199	0.184	0.153	0.139	0.246	0.289	0.335	0.315	0.317	0.321	0.332	0.314	0.321	0.332	0.304	0.311	0.332	0.318	0.321	0.321	0.342	0.306	0.309	0.306	0.32	0.201	0.525	0.404	0.399
PhM-4_39642	0.244	0.273	0.298	0.349	0.243	0.26	0.271	0.228	0.223	0.279	0.227	0.213	0.236	0.169	0.14	0.134	0.144	0.156	0.152	0.155	0.168	0.156	0.183	0.16	0.286	0.303	0.4	0.386	0.408	0.408	0.408	0.4	0.396	0.392	0.388	0.4	0.376	0.384	0.388	0.384	0.373	0.38	0.346	0.359	0.352	0.172	0.341	0.277	0.27
PhF_6_TR6282|c0_g1_i1__8989	0.229	0.276	0.291	0.347	0.233	0.247	0.264	0.214	0.219	0.28	0.217	0.2	0.232	0.165	0.134	0.128	0.139	0.14	0.141	0.146	0.162	0.148	0.175	0.149	0.287	0.299	0.396	0.365	0.39	0.38	0.376	0.376	0.371	0.376	0.351	0.367	0.371	0.388	0.396	0.388	0.376	0.39	0.344	0.37	0.346	0.167	0.361	0.276	0.266
Ahoy_21862	0.199	0.234	0.291	0.325	0.23	0.215	0.224	0.184	0.183	0.247	0.192	0.186	0.207	0.154	0.128	0.122	0.131	0.134	0.139	0.155	0.17	0.155	0.153	0.146	0.313	0.297	0.358	0.346	0.356	0.377	0.377	0.381	0.381	0.37	0.358	0.366	0.346	0.346	0.374	0.381	0.358	0.356	0.355	0.345	0.314	0.176	0.315	0.272	0.264
Ndes_825	0.215	0.233	0.305	0.358	0.279	0.266	0.269	0.21	0.201	0.268	0.21	0.206	0.22	0.172	0.141	0.136	0.15	0.148	0.147	0.159	0.19	0.174	0.176	0.163	0.275	0.307	0.357	0.355	0.353	0.346	0.353	0.342	0.334	0.342	0.353	0.361	0.346	0.346	0.38	0.373	0.353	0.357	0.381	0.367	0.347	0.168	0.331	0.275	0.265
Procryptobia_24815	0.225	0.24	0.312	0.375	0.252	0.263	0.256	0.208	0.201	0.262	0.202	0.198	0.232	0.163	0.134	0.128	0.137	0.145	0.149	0.163	0.177	0.163	0.173	0.149	0.268	0.33	0.367	0.359	0.352	0.348	0.344	0.344	0.337	0.337	0.337	0.344	0.34	0.348	0.37	0.363	0.348	0.348	0.327	0.335	0.333	0.155	0.354	0.284	0.268
Lpass_AHIJ01002658_start_pos=911	0.184	0.222	0.342	0.357	0.249	0.267	0.243	0.212	0.201	0.27	0.21	0.2	0.226	0.176	0.143	0.139	0.15	0.147	0.149	0.156	0.198	0.181	0.166	0.143	0.28	0.295	0.376	0.371	0.342	0.354	0.347	0.351	0.336	0.344	0.34	0.347	0.333	0.333	0.354	0.354	0.347	0.335	0.327	0.321	0.32	0.163	0.326	0.26	0.261
CFAC1_190036800	0.184	0.222	0.335	0.364	0.249	0.265	0.243	0.209	0.199	0.27	0.21	0.2	0.226	0.178	0.142	0.138	0.148	0.15	0.152	0.159	0.207	0.191	0.166	0.147	0.276	0.295	0.376	0.357	0.35	0.351	0.351	0.354	0.333	0.34	0.34	0.347	0.333	0.333	0.351	0.354	0.347	0.339	0.323	0.314	0.323	0.161	0.333	0.263	0.264
LpyrH10_02_2740	0.181	0.236	0.335	0.36	0.251	0.262	0.24	0.212	0.201	0.279	0.217	0.202	0.229	0.17	0.139	0.133	0.144	0.14	0.143	0.15	0.2	0.183	0.164	0.147	0.289	0.299	0.383	0.378	0.35	0.354	0.347	0.351	0.34	0.351	0.34	0.347	0.34	0.34	0.351	0.362	0.347	0.335	0.33	0.328	0.314	0.155	0.34	0.266	0.267
Lsey_0142_0020	0.184	0.226	0.352	0.371	0.251	0.267	0.245	0.221	0.209	0.282	0.217	0.21	0.233	0.174	0.143	0.138	0.148	0.147	0.148	0.159	0.198	0.181	0.172	0.149	0.28	0.302	0.397	0.375	0.353	0.358	0.351	0.354	0.351	0.351	0.344	0.351	0.333	0.336	0.347	0.354	0.347	0.328	0.33	0.325	0.327	0.159	0.333	0.266	0.264
LMJLV39_320030600	0.205	0.22	0.329	0.341	0.236	0.256	0.23	0.194	0.183	0.245	0.195	0.186	0.21	0.165	0.134	0.129	0.139	0.142	0.143	0.145	0.182	0.179	0.16	0.145	0.289	0.292	0.356	0.348	0.318	0.33	0.33	0.327	0.323	0.32	0.32	0.327	0.312	0.312	0.323	0.327	0.334	0.311	0.321	0.315	0.311	0.165	0.327	0.255	0.256
LdBPK.32.2.002510 AQP2870	0.201	0.227	0.34	0.348	0.25	0.261	0.241	0.209	0.199	0.267	0.208	0.202	0.226	0.18	0.142	0.138	0.147	0.15	0.151	0.157	0.191	0.191	0.168	0.154	0.292	0.305	0.356	0.352	0.322	0.327	0.334	0.33	0.32	0.32	0.32	0.327	0.32	0.316	0.334	0.338	0.338	0.318	0.321	0.315	0.317	0.163	0.331	0.255	0.256
EMOLV88_320027600	0.196	0.244	0.323	0.368	0.242	0.263	0.241	0.2	0.196	0.259	0.206	0.195	0.215	0.17	0.14	0.133	0.145	0.14	0.141	0.149	0.198	0.179	0.17	0.157	0.299	0.309	0.357	0.349	0.32	0.328	0.321	0.324	0.317	0.317	0.317	0.324	0.31	0.314	0.335	0.335	0.332	0.32	0.318	0.309	0.318	0.154	0.329	0.269	0.263
EPY30064.1_Sculicis	0.2	0.235	0.313	0.352	0.251	0.258	0.256	0.212	0.194	0.262	0.201	0.197	0.219	0.166	0.14	0.132	0.139	0.138	0.139	0.145	0.195	0.178	0.166	0.14	0.261	0.301	0.369	0.358	0.333	0.341	0.345	0.348	0.33	0.348	0.338	0.345	0.327	0.327	0.352	0.355	0.33	0.329	0.3	0.305	0.31	0.162	0.305	0.268	0.263
EPY33179.1_Adeanei	0.19	0.215	0.326	0.348	0.245	0.256	0.254	0.225	0.205	0.273	0.21	0.208	0.231	0.174	0.145	0.138	0.148	0.153	0.154	0.156	0.204	0.183	0.172	0.15	0.264	0.3	0.366	0.353	0.335	0.339	0.339	0.342	0.318	0.342	0.325	0.335	0.325	0.328	0.339	0.349	0.339	0.325	0.312	0.3	0.319	0.153	0.337	0.256	0.247
DQ04_13121000	0.187	0.228	0.337	0.38	0.267	0.271	0.262	0.223	0.22	0.282	0.215	0.217	0.24	0.182	0.15	0.141	0.148	0.155	0.159	0.169	0.188	0.16	0.182	0.159	0.283	0.338	0.394	0.383	0.379	0.373	0.376	0.365	0.351	0.362	0.362	0.369	0.351	0.351	0.373	0.365	0.351	0.357	0.341	0.332	0.34	0.182	0.335	0.299	0.287
TRSC58_00458	0.19	0.235	0.334	0.363	0.253	0.259	0.256	0.223	0.22	0.282	0.215	0.215	0.226	0.17	0.142	0.135	0.144	0.153	0.157	0.164	0.19	0.157	0.184	0.156	0.286	0.315	0.384	0.39	0.368	0.358	0.358	0.351	0.336	0.347	0.347	0.355	0.344	0.34	0.365	0.355	0.344	0.342	0.338	0.332	0.347	0.176	0.335	0.29	0.287
Tcono_XP_029230410	0.187	0.225	0.337	0.38	0.253	0.271	0.256	0.23	0.227	0.287	0.219	0.219	0.231	0.18	0.148	0.141	0.153	0.16	0.164	0.171	0.2	0.162	0.184	0.159	0.286	0.322	0.391	0.379	0.386	0.365	0.362	0.358	0.347	0.362	0.365	0.373	0.347	0.351	0.369	0.365	0.347	0.35	0.338	0.321	0.356	0.18	0.332	0.29	0.287
TM35_000221090	0.194	0.232	0.313	0.363	0.246	0.256	0.262	0.221	0.216	0.273	0.21	0.213	0.226	0.174	0.142	0.133	0.139	0.152	0.159	0.161	0.19	0.155	0.172	0.15	0.267	0.309	0.369	0.365	0.353	0.34	0.34	0.333	0.318	0.326	0.333	0.34	0.326	0.326	0.344	0.34	0.329	0.332	0.312	0.306	0.34	0.17	0.318	0.278	0.266
TcCLB.506821.180_delta	0.171	0.222	0.313	0.352	0.24	0.259	0.245	0.212	0.212	0.27	0.206	0.202	0.219	0.174	0.148	0.138	0.145	0.143	0.149	0.161	0.188	0.155	0.174	0.15	0.283	0.306	0.369	0.365	0.353	0.347	0.34	0.329	0.322	0.336	0.333	0.34	0.329	0.329	0.351	0.351	0.333	0.342	0.345	0.317	0.347	0.18	0.328	0.29	0.281
PCON_0083770	0.18	0.235	0.313	0.342	0.246	0.261	0.259	0.212	0.214	0.264	0.206	0.206	0.226	0.174	0.143	0.132	0.139	0.142	0.148	0.159	0.19	0.169	0.186	0.152	0.271	0.315	0.373	0.354	0.353	0.34	0.355	0.344	0.326	0.34	0.34	0.347	0.333	0.329	0.34	0.347	0.326	0.335	0.305	0.31	0.321	0.176	0.332	0.275	0.266
BSAL_63115	0.192	0.237	0.31	0.366	0.261	0.268	0.267	0.214	0.208	0.277	0.208	0.211	0.229	0.171	0.141	0.128	0.137	0.144	0.149	0.156	0.189	0.168	0.185	0.156	0.266	0.316	0.333	0.343	0.317	0.318	0.326	0.326	0.311	0.318	0.318	0.326	0.311	0.311	0.344	0.333	0.315	0.31	0.306	0.296	0.319	0.161	0.349	0.296	0.284
CCW67712_Hart1	0.203	0.201	0.301	0.288	0.227	0.212	0.196	0.167	0.16	0.213	0.159	0.171	0.173	0.139	0.113	0.111	0.118	0.127	0.126	0.128	0.161	0.156	0.13	0.12	0.229	0.266	0.3	0.283	0.295	0.296	0.311	0.304	0.304	0.3	0.289	0.293	0.278	0.285	0.322	0.307	0.296	0.281	0.298	0.299	0.25	0.137	0.261	0.222	0.214
Phytomonas_EM1_CCW60404_	0.206	0.215	0.301	0.302	0.238	0.215	0.207	0.169	0.162	0.213	0.163	0.173	0.173	0.149	0.121	0.12	0.122	0.132	0.129	0.135	0.173	0.166	0.136	0.123	0.248	0.272	0.318	0.304	0.306	0.311	0.333	0.322	0.311	0.315	0.304	0.307	0.304	0.296	0.329	0.315	0.318	0.295	0.312	0.302	0.269	0.141	0.285	0.226	0.214
Pcaudatus_NODE_14542_length_1456_cov_6.37687	0.167	0.195	0.201	0.22	0.175	0.178	0.183	0.155	0.149	0.185	0.154	0.15	0.173	0.152	0.121	0.119	0.132	0.13	0.132	0.133	0.133	0.133	0.146	0.13	0.257	0.258	0.269	0.263	0.275	0.284	0.287	0.272	0.266	0.287	0.281	0.29	0.263	0.245	0.26	0.257	0.257	0.257	0.256	0.265	0.288	0.158	0.235	0.189	0.191
PhF_6_TR13295|c0_g1_i1_19548	0.197	0.246	0.308	0.317	0.246	0.243	0.26	0.2	0.192	0.26	0.206	0.191	0.208	0.154	0.127	0.121	0.132	0.138	0.14	0.143	0.174	0.163	0.161	0.142	0.268	0.303	0.4	0.372	0.388	0.385	0.377	0.381	0.37	0.37	0.362	0.37	0.372	0.372	0.376	0.372	0.38	0.384	0.359	0.341	0.302	0.163	0.333	0.266	0.259
Ndes_2173	0.175	0.242	0.273	0.273	0.19	0.189	0.222	0.171	0.164	0.226	0.174	0.164	0.179	0.141	0.107	0.104	0.12	0.12	0.12	0.127	0.138	0.147	0.148	0.132	0.233	0.263	0.335	0.298	0.311	0.308	0.32	0.308	0.301	0.308	0.308	0.312	0.316	0.301	0.328	0.335	0.316	0.303	0.318	0.3	0.28	0.132	0.298	0.248	0.241
Ahoy_26803	0.171	0.251	0.24	0.274	0.196	0.21	0.238	0.157	0.163	0.207	0.165	0.153	0.186	0.14	0.114	0.107	0.118	0.116	0.119	0.124	0.144	0.142	0.151	0.128	0.245	0.231	0.326	0.281	0.29	0.286	0.278	0.278	0.29	0.298	0.278	0.29	0.282	0.278	0.314	0.314	0.302	0.302	0.3	0.285	0.273	0.121	0.265	0.237	0.233
CCW66425_Hart1	0.191	0.183	0.215	0.264	0.182	0.185	0.196	0.148	0.144	0.185	0.145	0.151	0.152	0.113	0.091	0.089	0.094	0.103	0.102	0.112	0.131	0.128	0.135	0.117	0.26	0.316	0.376	0.35	0.397	0.405	0.405	0.405	0.405	0.414	0.405	0.401	0.401	0.401	0.401	0.397	0.41	0.397	0.352	0.404	0.227	0.138	0.269	0.188	0.188
CCW60773_EM1	0.195	0.207	0.216	0.243	0.198	0.172	0.189	0.157	0.15	0.207	0.16	0.155	0.168	0.116	0.1	0.09	0.104	0.106	0.105	0.11	0.163	0.156	0.134	0.13	0.269	0.282	0.355	0.365	0.387	0.428	0.432	0.436	0.42	0.428	0.42	0.432	0.43	0.422	0.418	0.414	0.43	0.416	0.378	0.415	0.25	0.147	0.296	0.228	0.217
Hphaeo_65470	0.161	0.201	0.214	0.215	0.171	0.172	0.192	0.153	0.147	0.193	0.154	0.139	0.165	0.137	0.112	0.106	0.113	0.117	0.118	0.118	0.136	0.125	0.143	0.12	0.207	0.243	0.24	0.221	0.226	0.248	0.248	0.251	0.248	0.244	0.237	0.237	0.24	0.229	0.24	0.24	0.24	0.243	0.236	0.25	0.256	0.131	0.208	0.193	0.188
BSAL_39865	0.158	0.145	0.125	0.161	0.13	0.118	0.118	0.102	0.097	0.126	0.105	0.097	0.109	0.103	0.087	0.082	0.093	0.086	0.083	0.09	0.091	0.091	0.109	0.097	0.196	0.177	0.165	0.166	0.165	0.177	0.174	0.174	0.174	0.183	0.168	0.174	0.168	0.162	0.18	0.171	0.174	0.183	0.17	0.15	0.167	0.105	0.156	0.151	0.144
Procryptobia_SRR918867217818	0.174	0.193	0.184	0.211	0.159	0.16	0.155	0.144	0.141	0.18	0.143	0.137	0.15	0.137	0.11	0.114	0.118	0.116	0.118	0.121	0.104	0.109	0.133	0.136	0.206	0.194	0.205	0.184	0.197	0.197	0.188	0.188	0.191	0.202	0.194	0.197	0.202	0.197	0.202	0.202	0.197	0.194	0.187	0.196	0.207	0.14	0.194	0.161	0.157
CCW66329_Hart1	0.13	0.172	0.212	0.205	0.166	0.176	0.159	0.158	0.158	0.202	0.163	0.136	0.157	0.137	0.106	0.113	0.11	0.116	0.115	0.12	0.139	0.139	0.12	0.108	0.166	0.191	0.208	0.186	0.187	0.214	0.217	0.205	0.205	0.217	0.202	0.202	0.19	0.178	0.199	0.202	0.202	0.202	0.219	0.201	0.228	0.137	0.235	0.272	0.272
CCW61985 EM1	0.15	0.194	0.214	0.225	0.183	0.173	0.176	0.154	0.152	0.201	0.161	0.144	0.16	0.136	0.113	0.113	0.114	0.116	0.119	0.114	0.156	0.163	0.119	0.112	0.181	0.205	0.226	0.212	0.219	0.213	0.223	0.207	0.203	0.233	0.213	0.21	0.233	0.217	0.24	0.23	0.226	0.232	0.222	0.203	0.216	0.142	0.284	0.333	0.346
PCON_0020620.mRNA	0.104	0.12	0.125	0.131	0.09	0.083	0.096	0.088	0.085	0.107	0.087	0.082	0.103	0.088	0.074	0.086	0.084	0.083	0.081	0.083	0.085	0.083	0.093	0.089	0.137	0.124	0.107	0.093	0.105	0.122	0.12	0.117	0.125	0.112	0.102	0.107	0.115	0.107	0.112	0.12	0.115	0.12	0.124	0.107	0.144	0.09	0.118	0.113	0.108
PhM-4_32405	0.1	0.162	0.137	0.15	0.144	0.121	0.13	0.11	0.11	0.129	0.108	0.105	0.122	0.116	0.098	0.1	0.097	0.093	0.098	0.108	0.12	0.114	0.127	0.113	0.198	0.189	0.192	0.182	0.178	0.189	0.189	0.189	0.192	0.198	0.189	0.195	0.204	0.189	0.181	0.189	0.183	0.189	0.174	0.168	0.18	0.116	0.15	0.133	0.129
[truncated: 51 more columns]
