# Supplementary material for: AQPX-cluster aquaporins and aquaglyceroporins are asymmetrically distributed in trypanosomes
Source: Commun Biol. 2021 Aug 10;4:953. doi: 10.1038/s42003-021-02472-9 (PMC8355241; doi:10.1038/s42003-021-02472-9)
Supplement: Supplementary file 11 — Supplementary Data 8 [file 42003_2021_2472_MOESM11_ESM.xlsx]

## Sheet: Hoja 1
Tittle: AQPX-cluster aquaporins and aquaglyceroporins are asymmetrically distributed in trypanosomes
Authors: Fiorella Carla Tesan, Juan Ramiro Lorenzo Lopez, Karina Alleva and Ana Romina Fox
Supplementary Data 11. Coverage of the regions used for synteny analysis
Organism/Contig	Start	End	Analyzed region	Contig Length (bp)	Region lenght (bp)	Coverage (X)	Method of Coverage calculation	Datasets used for mapping
Tbrucei	-	-	Regions in this study		114234	95.6247	Data from TryTryp	-
Tb927_04_v5.1	237350	267995	Alpha		30645	89.4658	Data from TryTryp
Tb927_11_v5.1	4127867	4144111	Beta_Delta		16244	89.1576	Data from TryTryp
Tb927_07_v5.1	877028	896541	Gamma		19513	86.2959	Data from TryTryp
Tb927_06_v5.1	517219	543809	AQP1		26590	117.063	Data from TryTryp
Tb927_10_v5.1	3430653	3451895	AQP2_3		21242	91.1895	Data from TryTryp
Tb927_08_v5.1	928431	946164	PCON20620		17733	82.9912	Data from TryTryp
Lmajor	-	-	Genome		-	84.4637	Mapped	SRAs	SRR1028158; SRR547617; SRR547621; SRR547622; SRR547624; SRR547619; SRR547620; SRR547625; SRR547618; SRR547623
Lmajor	-	-	Regions in this study		151179	79.8838	Mapped
LmjLV39_30	26854	50581	AQP1	1367264	23727	83.6933	Mapped
LmjLV39_31	6256	9194	AQP2y3	1447822	2938	202.537	Mapped
LmjLV39_32	2602	24090	AQP2y3	1552873	21488	82.6255	Mapped
LmjLV39_34	1472143	1509951	Alpha	1698287	37808	72.95	Mapped
LmjLV39_32	923563	954895	Beta_Delta	1552873	31332	70.713	Mapped
LmjLV39_22	551998	585884	Gamma	697884	33886	81.0596	Mapped
LmjLV39_23	556368	572262	PCON20620	773332	15894	78.3082	Mapped
TgrayiARN4			Genome			136.632	Mapped	SRAs	SRR1448313
TgrayiARN4			Regions in this study		102035	110.612	Mapped
JMRU01000055	3865	34363	Alpha	40508	30498	114.592	Mapped
JMRU01000094	20470	32494	Beta_Delta	32495	12024	102.713	Mapped
JMRU01001312	0	3865	Beta_Delta	3866	3865	134.182	Mapped
JMRU01000972	0	6297	Gamma	6298	6297	109.237	Mapped
JMRU01000281	43	13160	Gamma	19664	13117	106.141	Mapped
JMRU01000387	0	15503	AQP1	15504	15503	118.538	Mapped
JMRU01000229	518	21249	AQP2_3	22251	20731	102.262	Mapped
JMRU01000526	2958	11601	PCON20620	12005	8643	298.773	Mapped
Pconfusum str. CUL13MS		-	Genome		-	58.2589	Mapped	SRAs	SRR6231230; SRR6231229
Pconfusum str. CUL13MS		-	Regions in this study		-	49.5623	Mapped
Pcon_scaffold00011_2	106473	138297	Alpha	300412	31824	60.9006	Mapped
Pcon_contig05635	0	1112	Beta_Delta	1113	1112	52.1969	Mapped
Pcon_scaffold00003_2	379851	395521	Beta_Delta	420812	15670	47.2874	Mapped
Pcon_scaffold00002_1	17814	41611	Gamma	487855	23797	47.9813	Mapped
Pcon_scaffold00006_5	120774	143552	AQP1	314311	22778	55.5828	Mapped
Pcon_scaffold00004_1	270429	321637	AQP2_3	539807	51208	41.2117	Mapped
Pcon_scaffold00004_2	386476	429909	PCON20620	598203	43433	61.0186	Mapped
TtheileriEdinburgh			Genome			194.506	Mapped	SRAs	SRR13482809; SRR13482810; SRR13482811; SRR13482812; SRR13482813
TtheileriEdinburgh			Regions in this study			154.497	Mapped
NBCO01000007	898520	916188	AQP1	935303	17668	189.327	Mapped
NBCO01000003	641546	661117	AQP2_3	1126320	19571	165.864	Mapped
NBCO01000001	1434522	1465413	Alpha	1635300	30891	132.355	Mapped
NBCO01000198	0	5091	Alpha	5092	5091	97.3174	Mapped
NBCO01000022	8499	27806	Beta_Delta	468161	19307	140.215	Mapped
NBCO01000019	406344	434262	Gamma	517122	27918	169.288	Mapped
NBCO01000013	150413	166926	PCON20620	572910	16513	227.967	Mapped
Tcon			Genome			106.548	Mapped	ENA Run Accession	ERR3562608; ERR3562607
Tcon			Regions in this study			118.968	Mapped
Tc.A.H.pschr_04	195059	225729	Alpha	1298667	30670	122.807	Mapped
Tc.A.H.pschr_11	4197276	4213408	Beta_Delta	4601516	16132	122.566	Mapped
Tc.A.H.pschr_06	2112148	2132190	Gamma	2372748	20042	123.05	Mapped
Tc.A.H.pschr_06	349398	376065	AQP1	2372748	26667	117.318	Mapped
Tc.A.H.pschr_10	3501926	3523692	AQP2_3	4248330	21766	109.156	Mapped
Tc.A.H.pschr_08	681272	907390	PCON20620	2248255	226118	123.753	Mapped
Bodo saltans Lake			Genome			170	Assembly report (GCA_001460835.1)	ENA Run Accession	ERR036176; ERR036177; ERR036178; ERR037084; ERR037085; ERR037086; ERR037087; ERR038657; ERR103045; ERR103046; ERR144637; ERR144638; ERR144639; ERR144640; ERR144641; ERR144642; ERR144643; ERR302443; ERR302444; ERR302445; ERR302446; ERR302447; ERR302448; ERR302449
BSAL			Genome			133.201	Mapped
BSAL			Regions in this study			126.917	Mapped
CYKH01002252	24952	41299	Alpha	157272	16347	133.73	Mapped
CYKH01000341	5225	20254	Beta_Delta	29384	15029	127.222	Mapped
CYKH01001277	28012	46516	Gamma	53425	18504	122.54	Mapped
CYKH01002221	3962	27687	AQP1	36997	23725	126.401	Mapped
CYKH01001596	23141	39537	AQP2_3	49365	16396	132.978	Mapped
CYKH01000586	0	18898	PCON20620	65338	18898	126.896	Mapped
CYKH01002094	2978	9580	PCON20620	17784	6602	108.473	Mapped
Baya			Genome			83.4991	Mapped	RAW sequences provided by Author (Dr. Vyacheslav Yurchenko)
Baya			Regions in this study			67.4419	Mapped
Baya_037	98506	128705	Alpha	137008	30199	76.4405	Mapped
Baya_019	0	13935	Beta_Delta	187318	13935	64.222	Mapped
Baya_162	1395	26317	Gamma	39446	24922	63.3214	Mapped
Baya_041	45883	62754	AQP1	133621	16871	70.3828	Mapped
Baya_154	23889	37200	AQP2_3	41960	13311	59.0703	Mapped
Baya_039	127153	133962	AQP2_3	134234	6809	70.6055	Mapped
Baya_028	18776	34063	PCON20620	158703	15287	61.9526	Mapped

## Sheet: Sheet1
SRAs =	SRR1028158	SRR547617	SRR547621	SRR547622	SRR547624	SRR547619	SRR547620	SRR547625	SRR547618	SRR547623
Lmajor	Total Cov =	79.7339	Region	Cumulative	Len	Coverage
LmjLV39_30	26854	50581	AQP1_original_length_1367264	1985790	23727	83.6933
LmjLV39_31	6256	9194	AQP2y3_original_length_1447822	595053	2938	202.537
LmjLV39_32	2602	24090	AQP2y3_original_length_1552873	1775456	21488	82.6255
LmjLV39_34	1472143	1509951	Alpha_original_length_1698287	2758093	37808	72.95
LmjLV39_32	923563	954895	Beta_Delta_original_length_1552873	2215581	31332	70.713
LmjLV39_22	551998	585884	Gamma_original_length_697884	2746784	33886	81.0596
LmjLV39_23	556368	572262	PCON20620_original_length_773332	1244630	15894	78.3082
SRAs =	SRR1448313
TgrayiARN4	Total Cov =	125.306	Region	Cumulative	Len	Coverage
JMRU01000055	3865	34363	Alpha_original_length_40508	3494827	30498	114.592
JMRU01000094	20470	32494	Beta_Delta_original_length_32495	1235019	12024	102.713
JMRU01001312	0	3865	Beta_Delta_original_length_3866	518614	3865	134.182
JMRU01000972	0	6297	Gamma_original_length_6298	687867	6297	109.237
JMRU01000281	43	13160	Gamma_original_length_19664	1392252	13117	106.141
JMRU01000387	0	15503	AQP1_original_length_15504	1837701	15503	118.538
JMRU01000229	518	21249	AQP2_3_original_length_22251	2119998	20731	102.262
JMRU01000526	2958	11601	PCON20620_original_length_12005	2582296	8643	298.773
SRAs =	SRR6231230	SRR6231229
Pconfusum str. CUL13MS	Total Cov =	52.1836	Region	Cumulative	Len	Coverage
Pcon_scaffold00011_2	106473	138297	Alpha_original_length_300412	1938101	31824	60.9006
Pcon_contig05635	0	1112	Beta_Delta_original_length_1113	58043	1112	52.1969
Pcon_scaffold00003_2	379851	395521	Beta_Delta_original_length_420812	740993	15670	47.2874
Pcon_scaffold00002_1	17814	41611	Gamma_original_length_487855	1141811	23797	47.9813
Pcon_scaffold00006_5	120774	143552	AQP1_original_length_314311	1266065	22778	55.5828
Pcon_scaffold00004_1	270429	321637	AQP2_3_original_length_539807	2110368	51208	41.2117
Pcon_scaffold00004_2	386476	429909	PCON20620_original_length_598203	2650221	43433	61.0186
SRAs =	SRR13482809	SRR13482810	SRR13482811	SRR13482812	SRR13482813
TtheileriEdinburgh	Total Cov =	163.355	Region	Cumulative	Len	Coverage
NBCO01000007	898520	916188	AQP1_original_length_935303	3345033	17668	189.327
NBCO01000003	641546	661117	AQP2_3_original_length_1126320	3246126	19571	165.864
NBCO01000001	1434522	1465413	Alpha_original_length_1635300	4088581	30891	132.355
NBCO01000198	0	5091	Alpha_original_length_5092	495443	5091	97.3174
NBCO01000022	8499	27806	Beta_Delta_original_length_468161	2707135	19307	140.215
NBCO01000019	406344	434262	Gamma_original_length_517122	4726189	27918	169.288
NBCO01000013	150413	166926	PCON20620_original_length_572910	3764413	16513	227.967
Data from TryTryp
Tbrucei	Total Cov =	9392703	Region	Cumulative	Len	Coverage
Tb927_04_v5.1	237350	267995	AlphaTREU927_resequence1	-	30645	89.4658
Tb927_11_v5.1	4127867	4144111	Beta_Delta_TREU927_resequence1	-	16244	89.1576
Tb927_07_v5.1	877028	896541	Gamma_TREU927_resequence1	-	19513	86.2959
Tb927_06_v5.1	517219	543809	AQP1_TREU927_resequence1	-	26590	117.063
Tb927_10_v5.1	3430653	3451895	AQP2_3_TREU927_resequence1	-	21242	91.1895
Tb927_08_v5.1	928431	946164	PCON20620	-	17733	82.9912
SRAs =	ERR3562608	ERR3562607
Tcon	Total Cov =	122.138	Region	Cumulative	Len	Coverage
Tc.A.H.pschr_04	195059	225729	Alpha_original_length_1298667	3766478	30670	122.807
Tc.A.H.pschr_11	4197276	4213408	Beta_Delta_original_length_4601516	1977228	16132	122.566
Tc.A.H.pschr_06	2112148	2132190	Gamma_original_length_2372748	2466166	20042	123.05
Tc.A.H.pschr_06	349398	376065	AQP1_original_length_2372748	3128526	26667	117.318
Tc.A.H.pschr_10	3501926	3523692	AQP2_3_original_length_4248330	2375899	21766	109.156
Tc.A.H.pschr_08	681272	907390	PCON20620_original_length_2248255	27982839	226118	123.753
BSAL	Total Cov =	126.917
CYKH01002252	24952	41299	Alpha_original_length_157272	2186081	16347	133.73
CYKH01000341	5225	20254	Beta_Delta_original_length_29384	1912019	15029	127.222
CYKH01001277	28012	46516	Gamma_original_length_53425	2267489	18504	122.54
CYKH01002221	3962	27687	AQP1_original_length_36997	2998865	23725	126.401
CYKH01001596	23141	39537	AQP2_3_original_length_49365	2180312	16396	132.978
CYKH01000586	0	18898	PCON20620_original_length_65338	2398081	18898	126.896
CYKH01002094	2978	9580	PCON20620_original_length_17784	716139	6602	108.473
Baya	Total Cov =	67.4419
Baya_037	98506	128705	Alpha_original_length_137008	2308428	30199	76.4405
Baya_019	0	13935	Beta_Delta_original_length_187318	894934	13935	64.222
Baya_162	1395	26317	Gamma_original_length_39446	1578096	24922	63.3214
Baya_041	45883	62754	AQP1_original_length_133621	1187429	16871	70.3828
Baya_154	23889	37200	AQP2_3_original_length_41960	786285	13311	59.0703
Baya_039	127153	133962	AQP2_3_original_length_134234	480753	6809	70.6055
Baya_028	18776	34063	PCON20620_original_length_158703	947070	15287	61.9526
BSAL
Organism name	Bodo saltans (kinetoplastids)
Infraspecific name
Strain	Lake
KonstanzBioSample	SAMEA880062
BioProject	PRJEB10421
Submitter
SCDate	2015/11/25
Assembly level	Scaffold
Genome representation	full
RefSeq category	representative genome
GenBank assembly accession	GCA_001460835.1 (latest)
RefSeq assembly accession	n/a
RefSeq assembly and GenBank assembly identical	n/aWGS
Project	CYKH01
Genome coverage	170x
(base) rama@rama-laptop:~/Downloads$ samtools depth Lmaj.bam | awk '{sum+=$3} END { print "Average = ",sum/NR}'
Average = 84.4637
(base) rama@rama-laptop:~/Downloads$ samtools depth Pcon.bam | awk '{sum+=$3} END { print "Average = ",sum/NR}'
Average = 58.2589
(base) rama@rama-laptop:~/Downloads$ samtools depth Tgrayi.bam | awk '{sum+=$3} END { print "Average = ",sum/NR}'
Average = 136.632
(base) rama@rama-laptop:~/Downloads$ samtools depth Tcon.bam | awk '{sum+=$3} END { print "Average = ",sum/NR}'
Average = 106.548
(base) rama@rama-laptop:~/Downloads$ samtools depth Telieri.bam | awk '{sum+=$3} END { print "Average = ",sum/NR}'
Average = 194.506
(base) rama@rama-laptop:~/Downloads$ samtools depth Bsal.bam | awk '{sum+=$3} END { print "Average = ",sum/NR}'
Average = 133.201
(base) rama@rama-laptop:~/Downloads$ samtools depth Baya.bam | awk '{sum+=$3} END { print "Average = ",sum/NR}'
Average = 83.4991
