# Supplementary material for: AQPX-cluster aquaporins and aquaglyceroporins are asymmetrically distributed in trypanosomes
Source: Commun Biol. 2021 Aug 10;4:953. doi: 10.1038/s42003-021-02472-9 (PMC8355241; doi:10.1038/s42003-021-02472-9)
Supplement: Supplementary file 12 — Supplementary Data 9 [file 42003_2021_2472_MOESM12_ESM.zip]

Archive with 1 entries (1 files):
- 47387_47319_cdHit85_1208_full_ssn_coloredssn.xgmml
