# Supplementary material for: AQPX-cluster aquaporins and aquaglyceroporins are asymmetrically distributed in trypanosomes
Source: Commun Biol. 2021 Aug 10;4:953. doi: 10.1038/s42003-021-02472-9 (PMC8355241; doi:10.1038/s42003-021-02472-9)
Supplement: Supplementary file 13 — Supplementary Data 10 [file 42003_2021_2472_MOESM13_ESM.txt]

(tum_CBW65_18950_AQPN:0.8494369643,(Caminibacter_mediatlanticus_AQPN:0.5822998773,tsn_W908_07935_AQPN:0.3046443689)86.5/83:0.2093091965,(btb_BMB171_P0207_AQPN:0.3487500886,(((len_LEP3755_53450_AQPN:0.7427583631,((Ktedonobacter_racemifer_AQPN:0.5772633666,Herpetosiphon_geysericola_AQPN:0.7811914022)29.7/44:0.1117609444,(fgi_OP10G_2919_AQPN:0.9126133739,(cte_CT1472_AQPN:1.2629942409,llu_AKJ09_04724_AQPN:0.5295702332)99.8/100:0.6916998408)44.2/52:0.1710013573)83.5/61:0.0944825599)90.3/64:0.1550730019,((((mmar_MODMU_3654_AQPN:0.4086025184,rrd_RradSPS_2135_AQPN:0.5797004369)100/100:0.7592785863,((((((((((A0A1V6HBT9:1.0258406795,(A0A1M3BB51:0.5677178808,(R5KRN3:0.6748727706,R5H5Z2:0.5854073552)99/100:0.4449421148)40.8/63:0.1420174269)27.7/43:0.1311228565,(((A0A1X0IIY3:0.3931405625,((G2NU56:0.3437201542,A8M339:0.4765284544)98/96:0.2099893141,((((A0A0U1DHN7:0.4609645166,A0A124E2J9:0.5406863735)62.8/72:0.1127458026,G4HXP8:0.5775028592)71/54:0.0591791583,A0A4U0SPB8:0.3079589216)81.8/73:0.1098693454,A0A231GZ49:0.9755667797)93/95:0.1448224567)87.1/67:0.1024176949)91/66:0.1022256822,(E5XPS3:0.7004725887,(A0A0C2BKY9:0.9771916282,(A0A1H0TZ00:0.8956606382,K6V945:0.6742513665)79.8/34:0.0833123930)81/24:0.0581976556)80.8/25:0.0420130256)92.2/40:0.1063117351,((A0A2G6DU53:0.4958436034,A0A4R1CHH0:0.6604764653)46.6/55:0.1820931003,((A0A095ZY04:0.3714961767,(A0A3S9X9C6:0.2841941562,A0A1R4HL20:0.4896281180)86/89:0.2329833970)99/100:0.4195329058,A0A1X2BQ84:0.9289562824)88.6/84:0.1520463778)75.9/33:0.0850203507)91.6/53:0.1218072537)73.2/57:0.0946132131,(G8TIV1:0.4955551538,E8QYB2:0.4574941740)94.8/85:0.1712063946)77/47:0.0692174226,(A0A4Q7YET5:0.4760946556,A0A5B9W8Q3:0.7266852629)76.1/56:0.0773918900)99.1/97:0.2465892129,(A0A5C5W6R5:0.3800823795,A0A5B9P539:0.8570393018)85.9/70:0.1261922334)21.9/52:0.1077844760,A0A1I2IWR7:0.9178364453)85.9/81:0.1148544916,A0A259U211:1.1307394068)77.2/64:0.0830297433,A0A0R2RZH9:0.7218943728)92/68:0.1871669765,((A0A1F3P7I8:1.0063423478,A0A1G0SPM6:0.6440179099)73.2/66:0.0533953716,A0A424NCZ9:1.6059986148)91.9/87:0.2185000388)0/32:0.0317056542,(A0A1B6Y8P4:1.1205996488,A0A521CUH3:0.9074362165)99/100:0.6910247123)100/100:0.7517981238)32.5/46:0.0776866729,(((((((mcub_MCBB_0909_AqpM:0.3674316630,rci_RRC514_AqpM:0.6461824420)40.5/52:0.0862978404,EHQ34940_M_limicola_AqpM:0.5998899376)8.65/46:0.0817953887,mla_Mlab_1284_AqpM:0.5496159040)84.8/59:0.0725400423,mmil_sm9_1031_AqpM:0.5927380236)81.8/75:0.0821142751,((WP_010280944_B_timonensis_AqpML:0.7355061095,(EBMYCP00000043363_M_smeg_AqpML:0.4245578977,YP_003111867_C_acidiphila_AqpML:0.3952200812)100/100:0.6434998344)56.1/65:0.0923860058,ica_Intca_2848_AqpM:0.8294426933)98.3/99:0.3027136084)98.5/100:0.3648732115,(((((((((WP_022834799_S_longa_GlpF:0.3816383094,YP_003516494_H_mustelae_GlpF:0.6834537258)63.3/64:0.1411994225,ELZ31998_H_tebeenq_aGlpFL:0.4543102546)99.3/94:0.3151632727,(EBBACP00000073529_B_thur_GlpF:0.3418635111,WP_002442630_S_caprae_GlpF:0.3885433336)96.8/96:0.1954707782)47.2/59:0.1068985335,(EGV13404_S_infantis_GlpF3:0.6000041953,((ADK18029_L_casei_GlpF2:0.5244702451,EFK28283_L_plantarum_GlpF2:0.4970558417)99.9/100:0.5786053186,WP_010011356_L_corynif_GlpF0:1.2069423982)42.2/56:0.1471231339)89.1/40:0.1633433400)75.8/33:0.0356921021,((WP_010010194_L_corynif_GlpF4:0.6384739348,WP_002896339_S_sanguin_GlpF4:0.2868456216)99.8/100:0.4392682799,(CCK21672_L_casei_GlpF3:0.4012762943,YP_005708647_E_faecalis_GlpF3:0.4924824519)77.4/52:0.0641958288)83.5/58:0.0640802140)99.9/100:0.6715750500,EBBORP00000003629_B_afz_GlpF:0.9935757419)46.2/62:0.3023598395,YP_003115825_C_acidophila_glpF:0.9098482442)90.5/85:0.3044032452,EcGlpF:0.8888534022)90.2/92:0.2591475257,(KDS36950_P_distasonis_Str_GlpF:0.7576188906,ETX05898_C_enthoth_GlpF:0.8295500195)99.7/100:0.7048451100)99.4/100:0.6437555845)83.3/68:0.1329604093,(((((((((gma_AciX8_0254_AqpZ:0.3457062589,YP_006455412_M_chubuense_AqpZ:0.7721864796)87.1/86:0.2289714187,hcs_FF32_05915_AqpZ:0.4388795808)3.05/41:0.1064462534,cih_ATE47_11805_AqpZ:0.4725649463)97.5/97:0.2378465873,(YP_004669618_M_fulvus_AqpZ:0.5233529821,CAJE01000012_M_lumin_aAqpZ:0.9911608222)83.5/57:0.1362431112)38.2/52:0.0986096607,ENO12408_T_archaeon_aAqpZ:0.4708880210)99.5/90:0.3537218249,CBWS010000034_M_brev_aAqpZ:0.5811606068)80.7/43:0.0831070107,(EBBACP00000092199_B_cer_AqpZ:0.3866807988,YP_302578_S_saproph_AqpZ:0.7158358228)55.9/57:0.1338240658)92.1/56:0.1763313060,sig_N596_04240_AqpZ:0.5243794839)58.1/57:0.1915184379,lbk_LVISKB_1977_AqpZ:0.8405830621)99.6/100:0.5073700932)20.4/39:0.0566560825)96.2/72:0.2003211427,(((((mmet_MCMEM_1616_aAQPNx:1.1103262029,((pcu_pc0796_AQPNx:0.7817374048,gba_J421_4186_AQPNx:0.9704712138)84/69:0.1223545744,agw_QT03_C0001G0532_aAQPNx:0.8897682948)27.1/47:0.0895933849)77.5/57:0.1274638794,WP_020248619_archaeote_aAqpZx:1.3163933204)55.9/55:0.1155385357,((tra_Trad_2155_AQPNx:0.8787329809,mhd_Marky_1650_AQPNx:0.4812990436)83.2/83:0.2337524782,dpu_SU48_04895_AQPNx:1.1279004509)74.1/70:0.2275932687)87.7/77:0.1608834124,taa_NMY3_01171_AQPN:1.2172691326)92.2/75:0.1752141073,(((ADI23412_G_protobac_AQPN:0.6915149332,YP_001581823_N_maritimus_aAQPN:0.6631023940)98.3/100:0.4824764601,YP_876286_C_symbiosum_aAQPN:1.0605386251)97.9/100:0.6454016832,aprs_BI364_16865_AQPN:1.3020891849)85.7/72:0.2049007674)81.2/65:0.1123257295)91.9/75:0.1574540182)66.4/57:0.0338452936,(((Haloferula_BvORR071_AQPN:0.3231873291,cpc_Cpar_0442_AQPN:0.7336006651)94.5/56:0.2278991679,((((psl_Psta_4633_AQPN:0.4607783633,Gimesia_maris_AQPN:0.5201285724)77.1/57:0.0825426134,pir_VN12_16290_AQPN:0.7064028097)82.3/79:0.0737302080,(pls_VT03_31610_AQPN:0.4095431199,hyp_A0257_12125_AQPN:1.1308371424)88.6/75:0.1981228898)88.6/29:0.0945160340,ges_VT84_07925_AQPN:0.7922252155)77.7/25:0.0448653881)55.9/49:0.1261063021,((Polaribacter_irgensii_AQPN:0.5069183686,lul_LPB138_02605_AQPN:0.6404574391)95.8/93:0.1620033919,(ETZ22260_Pedobacter_AqpN:0.5812817800,asl_Aeqsu_2734_AQPN:0.7877610269)82.5/78:0.0821800159)75.4/59:0.0626104345)98.7/95:0.2064213082)99.1/98:0.2773196091)80.3/76:0.0787891047);
