# Supplementary material for: AQPX-cluster aquaporins and aquaglyceroporins are asymmetrically distributed in trypanosomes
Source: Commun Biol. 2021 Aug 10;4:953. doi: 10.1038/s42003-021-02472-9 (PMC8355241; doi:10.1038/s42003-021-02472-9)
Supplement: Supplementary file 14 — Supplementary Data 11 [file 42003_2021_2472_MOESM14_ESM.txt]

(PerC_AE_CAMPEP_0117426628:2.0595395196,PerC_WS_CAMPEP_0117451220:1.4687495219,(((((((((Ahoy_21518:1.1797062298,Ndes_810:0.3895451372)97/99:0.3168513038,((Pcaudatus_NODE_17992_length_1278_cov_7.26738:0.6343016174,Procryptobia_17755:0.3607564959)55.1/64:0.0919325453,(BSAL_63110:0.4147885272,((((DQ04_00941150:0.0860447874,TM35_000221100:0.1635686833)73.6/69:0.0230930984,(TcCLB.506821.170_beta:0.1185978899,(TRSC58_01125:0.0577653411,Tcono_XP_029230409:0.0739308952)92.3/89:0.0469576559)91.6/94:0.0465179870)98.2/96:0.1097293366,((((((Lpass_AHIJ01002658_start_pos_20:0.0804934018,Lsey_0142_0030:0.1035975002)0/44:0.0103211164,LpyrH10_02_2750:0.0757935891)92.6/98:0.0389680128,CFAC1_190036900:0.0640061598)98.9/100:0.1208555210,((LMJLV39_320030700:0.0257222163,LdBPK.32.2.002500:0.0320012250)99.5/100:0.0846050099,EMOLV88_320027700:0.2059860918)72.2/75:0.0329448874)99.9/99:0.1991582388,(EPY43640.1_Adeanei:0.3504851306,Strigomonas_culicis_AUXH01000156:0.2037061547)100/100:0.2613930283)37.8/56:0.0641731237,(CCW60403_EM1:0.1515416901,CCW67713_Hart1:0.3013261389)100/100:0.7373617070)97.8/99:0.1954193363)32.6/57:0.0623727573,PCON_0016670:0.2939422098)99.8/100:0.2521858594)97.5/99:0.2003916936)92/96:0.1657958342)100/100:0.7340636151,((Ahoy_1306:1.0304331352,Ndes_1778:0.7751360765)96.6/98:0.3733724878,((Pcaudatus_NODE_28535_length_895_cov_7.96429:0.2439011200,(BSAL_48460:0.2851120459,((((((((Lpass_AHIJ01000236:0.0669384351,LpyrH10_05_4100:0.0390148650)70.9/75:0.0358637309,CFAC1_290069100:0.0198650383)84.1/71:0.0242621737,Lsey_0066_0100:0.1075931418)91.4/96:0.1030406418,(EMOLV88_340039200:0.2024716203,(LMJLV39_340045000:0.0273536437,LdBPK.34.2.003660:0.0157578367)99.5/100:0.1611468654)94.5/99:0.1241387167)98.1/99:0.2182414253,(EPY25787.1_Sculicis:0.2717360258,EPY39329.1_Adeanei:0.2850612026)99.5/100:0.3160309091)85.6/82:0.1698594826,(CCW66425_Hart1:0.8890101379,CCW60773_EM1:0.5518305332)100/100:1.2738203560)80.8/73:0.1319216784,((DQ04_00551070:0.1672255041,(TcCLB.508257.140_alfa:0.0997661335,(TRSC58_01229:0.1256762036,Tcono_XP_029232441:0.0670852934)97.2/97:0.0976617882)91.1/82:0.0761335745)37.7/52:0.0367775702,TM35_001981000:0.0898298953)97.3/96:0.1651151878)55.4/49:0.1263802851,PCON_0036940:0.3016159781)99.9/91:0.3849288986)99/64:0.2618411708)85/56:0.0861631325,Procryptobia_26683_partial:0.2960400504)98.5/84:0.3868859349)98.6/99:0.4023981619)13.7/35:0.1114903568,((Ndes_275:0.7940649881,Ahoy_13870:1.0229448422)92/93:0.2481942054,(Pcaudatus_NODE_24941_length_1005_cov_7.26737:0.3603642661,(((((((((Lpass_AHIJ01001380:0.1150756980,LpyrH10_01_1410:0.0891660654)7.8/39:0.0123515811,CFAC1_240021800:0.0423710300)86.7/79:0.0512428030,Lsey_0295_0090:0.1272379764)97.4/100:0.0879889315,((LMJLV39_220019900:0.0461590949,LdBPK.22.2.001270:0.0252298419)98.7/100:0.0975117090,EMOLV88_220018400:0.2390340856)95.3/96:0.0840551867)97.5/98:0.1343295313,(EPY24928.1_Sculicis:0.2679715089,(EPY41298.1_Adeanei:0.1684995822,(CCW66329_Hart1:0.7035392512,CCW61985:0.3689505813)100/100:1.3215820870)63.6/72:0.1169848616)87.4/75:0.0764702955)100/100:0.3729570036,(DQ04_02811010:0.1238803306,(TM35_000192520:0.1391876812,(TcCLB.511825.60_gamma:0.0683715776,(TRSC58_03848:0.0365925300,Tcono_XP_029224455:0.0625141611)95.1/99:0.0630492259)96.7/97:0.1019052418)45.8/62:0.0473411968)99.2/100:0.2135489908)92.4/94:0.1432573795,PCON_0010010:0.2190425921)100/100:0.3841762610,BSAL_CYKH01001277_pos43490:0.4033213098)94.5/94:0.2141408064,Procryptobia_19721:0.8772268388)71.6/69:0.1062384778)98.1/100:0.3257536264)99.5/100:0.5205297973)96.4/79:0.2716163239,(Ahoy_21862:1.1537408805,((Ndes_825:0.7545208813,Procryptobia_24815:0.5817626972)39.3/63:0.1729997838,((((((((Lpass_AHIJ01002658_start_pos_911:0.0295972642,CFAC1_190036800:0.0448077346)12.7/52:0.0184013899,(LpyrH10_02_2740:0.0530413336,Lsey_0142_0020:0.1317581893)42.2/59:0.0152908151)97.4/79:0.0676106683,((LMJLV39_320030600:0.0574130447,LdBPK.32.2.002510:0.0214539099)99.5/100:0.1235771107,EMOLV88_320027600:0.2188134332)97.5/99:0.0895992704)99.7/100:0.1758288993,(EPY30064.1_Sculicis:0.3132290077,EPY33179.1_Adeanei:0.2909892550)90.8/87:0.0921200617)45.6/60:0.0663481026,(CCW67712_Hart1:0.2531538740,Phytomonas_EM1_CCW60404_:0.1153181178)100/100:0.5908678333)99.4/100:0.2081838171,(DQ04_13121000:0.0575165049,(((TRSC58_00458:0.0768596956,Tcono_XP_029230410:0.0321669265)96.5/99:0.0671648799,TcCLB.506821.180_delta:0.1207874199)87.4/83:0.0463500747,TM35_000221090:0.0986879807)10.5/55:0.0169595779)98.6/99:0.0998861807)37.1/55:0.0343366042,PCON_0083770:0.3461117795)96.9/97:0.1704818698,BSAL_63115:0.2979103974)81.8/82:0.1222742007)93.7/85:0.2642539084)98.5/100:0.5367867792)91.1/84:0.1675004938,((PhM-4_39642:0.2861317410,PhF_6_TR6282|c0_g1_i1__8989:0.3992825412)98.8/100:0.5746041474,PhM-4_32405:2.7414348958)86.3/78:0.2453277851)73.2/58:0.0864180012,Pcaudatus_NODE_14542_length_1456_cov_6.37687:1.4492694760)91.9/78:0.2489112608,PhF_6_TR13295|c0_g1_i1_19548:1.2219959465)77.3/64:0.1919714290,(((Ndes_2173:1.2196099208,Hphaeo_65470:2.1198862496)89.1/86:0.2956335704,Ahoy_26803:1.5752996494)85.6/80:0.2441943851,((BSAL_39865:1.7369203325,PCON_0020620.mRNA:3.4916695689)38.1/67:0.4913600742,Procryptobia_SRR918867217818:1.3732589108)88.4/84:0.5254696076)20.4/46:0.1611958956)99.2/99:1.1504640000);
