# Supplementary material for: AQPX-cluster aquaporins and aquaglyceroporins are asymmetrically distributed in trypanosomes
Source: Commun Biol. 2021 Aug 10;4:953. doi: 10.1038/s42003-021-02472-9 (PMC8355241; doi:10.1038/s42003-021-02472-9)
Supplement: Supplementary file 15 — Supplementary Data 12 [file 42003_2021_2472_MOESM15_ESM.txt]

(Hemistasia_phaeocisticola_Hphaeo__65470:2.5957945235,(((((((((Azumiobodo_hoyamushi_Ahoy_21518:1.2404776514,Neobodo_designnis_Ndes_810:0.3605061178)96.9/100:0.3252881110,((Parabodo_caudatus_Pcaudatus_NODE_17992:0.6252338472,((((Leishmania_major_LMJLV39_320030700:0.1482780979,Endotrypanum_monterogeii_EMOLV88_320027700:0.2211531112)85.4/80:0.0423295102,(Chritidia_fasciculata_CFAC1_190036900:0.0666365039,(Lotmaria_passim_Lpass_AHIJ01002658_start_pos_20:0.0839315571,Leptomonas_pyrrhocoris_LpyrH10_02_2750:0.0704455606)88.1/85:0.0460853786)99.3/100:0.1105709654)100/100:0.4277152362,((Trypanosoma_grayi_DQ04_00941150:0.1126384816,(Trypanosoma_cruzi_TcCLB.506821.170_beta:0.1161254016,(TRSC58_01125:0.0618646847,Tcono_XP_029230409:0.0789856243)89.9/89:0.0474605900)94.5/92:0.0730407815)42.9/52:0.0222042505,TM35_000221100:0.1460443479)93.9/87:0.1331783349)99.9/100:0.3669843277,Bodo_saltans_BSAL_63110:0.4696524129)95.7/96:0.2144434781)28/59:0.0967445865,Procryptobia_sorokini_17755:0.3565714961)94/99:0.2122083827)100/100:0.7468397079,(((Azumiobodo_hoyamushi_Ahoy_1306:1.0710966542,Neobodo_designnis_Ndes_1778:0.7594728738)96.3/98:0.3730338128,(((Parabodo_caudatus_Pcaudatus_NODE_28535:0.2347592863,Procryptobia_sorokini_26683_partial:0.3837014335)91.9/87:0.1446028350,Bodo_saltans_BSAL_48460:0.4374474864)48.7/75:0.2088605474,((((Lotmaria_passim_Lpass_AHIJ01000236:0.0756222192,Leptomonas_pyrrhocoris_LpyrH10_05_4100:0.0394693660)92.4/97:0.0576638698,Chritidia_fasciculata_CFAC1_290069100:0.0000030482)95.5/96:0.1169004366,(Endotrypanum_monterogeii_EMOLV88_340039200:0.2339917420,Leishmania_major_LMJLV39_340045000:0.1952135279)95.2/99:0.1396795006)99.7/100:0.3363340550,((Trypanosoma_grayi_DQ04_00551070:0.1570629193,(Trypanosoma_cruzi_TcCLB.508257.140_alfa:0.0996356355,(TRSC58_01229:0.1309134207,Tcono_XP_029232441:0.0691943536)96.9/98:0.1040400191)96/97:0.0922365719)75.3/68:0.0239478994,TM35_001981000:0.1087000932)99.2/98:0.3129105951)99.3/100:0.3783438194)7.6/53:0.1865835630)99/100:0.4228388734,((Neobodo_designnis_Ndes_275:0.8561090789,Azumiobodo_hoyamushi_Ahoy_13870:1.0323832941)83.6/82:0.2143579011,(Parabodo_caudatus_Pcaudatus_NODE_24941:0.3963809332,(((((((Lotmaria_passim_Lpass_AHIJ01001380:0.1117856964,Chritidia_fasciculata_CFAC1_240021800:0.0446985229)76.6/88:0.0206656966,Leptomonas_pyrrhocoris_LpyrH10_01_1410:0.0669114895)99.9/100:0.1743002945,Endotrypanum_monterogeii_EMOLV88_220018400:0.2686812419)10.4/55:0.0559573602,Leishmania_major_LMJLV39_220019900:0.1107342563)99.9/100:0.4001469353,(Trypanosoma_grayi_DQ04_02811010:0.1196966121,(TM35_000192520:0.1493660255,(Trypanosoma_cruzi_TcCLB.511825.60_gamma:0.0723609622,(TRSC58_03848:0.0394438315,Tcono_XP_029224455:0.0536314799)91.4/89:0.0512254189)96.8/88:0.0958051829)41.7/61:0.0518738636)98.3/97:0.2618482034)99.4/100:0.3502531521,Bodo_saltans_BSAL_CYKH01001277_pos43490:0.4229805924)88.9/87:0.1749370742,Procryptobia_sorokini_19721:0.7370369825)55.4/68:0.1124804980)96.2/100:0.3073149187)99.7/100:0.5617546960)19/65:0.2014449347)45/55:0.1574141116,(Azumiobodo_hoyamushi_Ahoy_21862:1.2056198134,((Neobodo_designnis_Ndes_825:0.7126825606,Procryptobia_sorokini_24815:0.6103281344)50.4/63:0.1489619637,(((((Lotmaria_passim_Lpass_AHIJ01002658_start_pos_911:0.0295666817,Chritidia_fasciculata_CFAC1_190036800:0.0495569539)45.9/57:0.0174744158,Leptomonas_pyrrhocoris_LpyrH10_02_2740:0.0657831195)97.1/95:0.1024179004,(Leishmania_major_LMJLV39_320030600:0.1698877231,Endotrypanum_monterogeii_EMOLV88_320027600:0.2045649377)61.5/69:0.0724573438)100/100:0.3815613620,((Trypanosoma_grayi_DQ04_13121000:0.0728397729,((TRSC58_00458:0.0766721818,Tcono_XP_029230410:0.0328317466)96.4/99:0.0644655548,Trypanosoma_cruzi_TcCLB.506821.180_delta:0.1141938667)85.8/83:0.0474008359)83.9/81:0.0237173273,TM35_000221090:0.0886823443)84.4/87:0.0590256653)99.8/100:0.1900551657,Bodo_saltans_BSAL_63115:0.3274021856)83.8/82:0.1317135133)93.9/88:0.3270076810)99.1/100:0.5239158483)85.8/74:0.1873440645,((PhM-4_39642:0.2589119136,PhF-6_TR6282|c0_g1_i1__8989:0.4631963846)96.2/99:0.5004050166,PhM-4_32405:2.9976558700)91.9/88:0.3984085597)79/38:0.1057812159,(PhF-6_TR13295|c0_g1_i1_19548:1.3443521828,((Neobodo_designnis_Ndes_2173:1.5126572929,Azumiobodo_hoyamushi_Ahoy_26803:1.6944664646)27.1/36:0.2704227712,(Procryptobia_sorokini_SRR918867217818:1.3291721404,Bodo_saltans_BSAL_39865:2.2863353921)86.8/91:0.7101706913)74.8/41:0.1999074168)79.4/44:0.2184962522)13.7/27:0.1194813747,Parabodo_caudatus_Pcaudatus_NODE_14542:1.4811610001)95.2/74:0.3596953016,(((((((gma_AciX8_0254_MIP_AQPz:1.6329534628,Eutreptiella_gymnastica_Egym_18010:2.3651190101)84.2/86:0.5041247515,(((Andalucia_godoyi_ANDGO_07777.mRNA.1:0.0270166530,Andalucia_godoyi_ANDGO_01190.mRNA.1:0.0092645740)92.9/100:0.1832704970,Andalucia_godoyi_ANDGO_02472.mRNA.1:0.1883235563)100/100:1.7345668240,(llu_AKJ09_04724_AQPN:1.0035894402,afi_Acife_0602_AQPN:1.2875503070)47.3/63:0.3118218203)96.9/100:0.7355276381)57.4/63:0.2965731484,(((((Hemistasia_phaeocisticola_Hphaeo__10351:2.6743940908,((((((((Lotmaria_passim_Lpass_AHIJ01001535:0.0924767214,Leptomonas_pyrrhocoris_LpyrH10_32_1190:0.2199415102)85.5/83:0.0397346666,Chritidia_fasciculata_CFAC1_270006300:0.0568498847)98.9/100:0.1846394694,Endotrypanum_monterogeii_EMOLV88_310005100:0.3069653962)89.5/91:0.1302598233,Leishmania_major_LMJLV39_310005100.1:0.4792486466)97.4/100:0.3379758830,Blechomonas_ayalai_Baya_039_0680:0.6186962093)100/100:1.0282130170,Trypanosoma_grayi_DQ04_02291050:0.4694482938)99.5/71:0.4761780473,((Trypanosoma_congolense_TcIL3000_10_12040:0.3084215366,(Trypanosoma_brucei_Tb927.6.1520_AQP1:0.0000028918,Trypanosoma_evansi_TevSTIB805.6.1570:0.0106917574)99.8/100:0.2328751579)3.5/46:0.0276734596,((Trypanosoma_brucei_Tb927.10.14160_AQP3:0.0000037724,Trypanosoma_evansi_TevSTIB805.10.14890:0.0000031710)91.5/100:0.0688978166,(Trypanosoma_brucei_Tb927.10.14170_AQP2:0.0000032554,Trypanosoma_evansi_TevSTIB805.10.14910:0.0000037497)100/100:0.5513866742)96.7/97:0.1699161050)98.4/99:0.2538486710)58.5/54:0.1285008005,Trypanosoma_vivax_TvY486_1013610:0.2775152738)99.3/97:0.7991514589)78.2/76:0.3877002828,Reclinomonas_americana_RecJAK_EC796350:1.3825406088)42.8/57:0.3611348888,((EBMYCP00000044076_M_smeg_TIM_GlpF:0.3463917541,WP_008355330_N_bacterium_GlpF:0.3516454340)12/49:0.1304135351,YP_003115825_C_acidophila_glpF:0.5376211956)99.6/100:0.8219210783)97.7/100:0.6506189131,((Eutreptiella_gymnastica_Egym_14:0.9068077730,ETX05898_C_enthoth_GlpF:0.8988822407)81/80:0.4608789487,JPZV01214173_Blatta_Glp:1.2356825464)93.9/93:0.4794182019)82.6/79:0.2981564090,(Rhynchopus_euleeides_Rhy_euleeides14533:0.5454164240,Rhynchopus_rumis_Rhumri_3898:1.0308020743)100/100:1.7641228460)99.1/100:0.9307037739)85.2/62:0.2404040518,((((Pharyngomonas_kirbyi_PhaK_GECH01002716:1.2328139259,Hemistasia_phaeocisticola_Hphaeo__16348:4.0695162078)78.2/79:0.5392048332,((Hemistasia_phaeocisticola_Hphaeo__55481:1.3228793317,(Hemistasia_phaeocisticola_Hphaeo__43741:0.3739096823,Hemistasia_phaeocisticola_Hphaeo__43739:0.4279302435)100/100:1.2216404950)91.6/91:0.4309337999,((Sulcionema_specki_Sspecki_83946_AQP1x:0.9885570170,Eutreptiella_gymnastica_Egym_9991:1.3204613951)97.4/99:0.6521358580,Sulcionema_specki_Sspecki_83946_AQP2x_2__parte2:1.0132290318)98.9/97:0.6859809227)37/44:0.1943364558)67.8/83:0.3257458273,PhF-6_TR13295_48076_AQP2x:5.7387660699)43.4/27:0.1547041606,PhF-6_TR13295_48076_AQP2xparte2:2.9901671114)69.5/36:0.1077076678)95.1/61:0.3303975592,((((((Willaertia_magna_WilM_CADWAF010004482.1:0.0862788041,((Naegleria_gruberi_NaeG_FE252057:0.0707284280,Nae_sp_IADA01018121.1:0.0000042158)83.8/89:0.1006827653,Naegleria_fawleri_NaeF_KAF0979175:0.1661174059)98.2/100:0.2194866655)99.8/100:0.8259773854,((Naegleria_fawleri_NaeF_KAF0984799:0.3534845467,Nae_sp_IADA01002906.1:0.2585616288)90.4/95:0.2360765840,Naegleria_fawleri_NaeF_KAF0980815:1.4085458750)90.5/92:0.2692976198)99.5/100:0.8063499309,Pharyngomonas_kirbyi_PhaK_GECH01013527:0.9048075694)94.9/95:0.4967941261,Pharyngomonas_kirbyi_PhaK_GECH01008132:1.8623548714)95/88:0.4778685580,Andalucia_godoyi_ANDGO_01530.mRNA.1:1.6650134964)40.9/55:0.1311480587,Andalucia_godoyi_ANDGO_05371.mRNA.1:1.9871853375)91.1/96:0.3499735640)82.3/50:0.1646864135,(Rhynchopus_euleeides_Rhy_euleeides24370:0.9398891951,Diplonema_ambulator_D_ambulator_5830:1.5094890850)100/100:2.3998929020)30.3/69:0.1849492095,((Euglena_gracilis_Egra_01019379:0.0327065755,Euglena_gracilis_Egra_01013944:0.0971352983)99.9/100:0.8067330129,Rhabdomonas:0.4295313889)100/100:1.6273039300)99.4/97:0.7240777924)68.3/50:0.3358408797,((ABV98301.1_Aqp_Salinispora:0.6578296197,QDL68145.1_Aqp_Streptomyces:0.3821888602)97.6/99:0.4909370706,AZS48831.1_Aqp_Microbacterium:1.1634321526)96.6/94:0.5340440560)2.6/26:0.1200345070,(Percolomonas_cosmopolitus_PerC_WS_CAMPEP_0117451220:1.1727865603,Percolomonas_cosmopolitus_PerC_AE_CAMPEP_0117426628:2.3824472400)92.3/90:0.6841543407);
